# Supplementary material for: Transcriptomic analysis after SARS-CoV-2 mRNA vaccination reveals a specific gene signature in low-responder hemodialysis patients
Source: Front Immunol. 2025 Apr 30;16:1508659. doi: 10.3389/fimmu.2025.1508659 (PMC12075225; doi:10.3389/fimmu.2025.1508659)
Supplement: Supplementary file 3 [file Table3.xlsx]

## Sheet: Sheet 1
D0 HDP-low vs HDP-high
Gene	baseMean	log2FoldChange	pvalue	padj
BIRC5	28.1994	1.92778	3.43362e-07	0.00501645
ENSG00000268119	215.61	4.19069	5.35933e-07	0.00501645
TK1	43.3044	1.76865	9.74294e-07	0.00501645
WHAMMP2	281.501	-0.931826	1.26747e-06	0.00501645
ENSG00000229961	28.7958	-1.58743	1.2801e-06	0.00501645
RUNDC3A	853.843	4.18188	2.94248e-06	0.00944056
ENSG00000286721	33.9021	-1.37461	3.95786e-06	0.00944056
NEBL	60.987	5.46189	4.06436e-06	0.00944056
SDC1	7.42449	3.22015	4.33628e-06	0.00944056
CILP2	6.43401	2.13075	9.23924e-06	0.0181034
YPEL4	40.8548	2.44694	1.42922e-05	0.0254583
SMIM24	47.2746	2.91596	1.73574e-05	0.0282477
ZNF727	38.0995	-2.12595	1.87414e-05	0.0282477
ZNF44	346.004	-0.497293	2.24075e-05	0.0303532
MBTD1	811.589	-0.354001	2.45811e-05	0.0303532
CDC25A	15.1298	1.6441	2.47857e-05	0.0303532
TYMS	66.0142	1.59144	2.89883e-05	0.0312238
MLH3	412.733	-0.54433	3.0148e-05	0.0312238
FRMD4A	162.182	3.24184	3.02773e-05	0.0312238
NATD1	2003.42	2.34656	3.2768e-05	0.0321028
TICRR	13.9582	1.66015	3.84263e-05	0.0358536
SLC7A5	2193.25	1.97633	4.75766e-05	0.0409305
KIF20A	10.8659	2.10432	4.94964e-05	0.0409305
RRM2	138.601	1.42975	5.01343e-05	0.0409305
SURF4	2386.91	0.395621	5.66504e-05	0.0423608
UHRF1	50.5714	1.19701	5.83236e-05	0.0423608
PPFIBP1	48.0997	-0.824905	5.83721e-05	0.0423608
PKMYT1	28.8774	1.50719	6.33936e-05	0.0436511
LRP1B	5.28077	-2.88148	6.46055e-05	0.0436511
TMCC2	1719.35	3.03583	6.94819e-05	0.0453809
ORC1	35.6421	0.993491	8.46934e-05	0.0509237
FHDC1	142.786	2.76259	8.62314e-05	0.0509237
MCM2	255.958	0.556491	8.72589e-05	0.0509237
ABCB4	45.366	-1.72206	8.83722e-05	0.0509237
ZBED5	896.92	-0.424836	9.14142e-05	0.0509237
PLK1	34.8313	0.956777	9.72145e-05	0.0509237
ENSG00000260592	128.183	3.65034	9.82448e-05	0.0509237
CCNA2	43.0075	1.36755	9.87598e-05	0.0509237
GINS2	24.0276	1.21357	0.000106138	0.0533248
ENSG00000284649	12.0013	-1.60779	0.000110539	0.0541477
H3C3	79.3245	1.20786	0.000123649	0.0575033
PALS1	203.179	-0.480628	0.000127864	0.0575033
SFRP2	126.469	4.83454	0.000128603	0.0575033
CDCA5	33.3872	1.2848	0.000131316	0.0575033
GTSE1	21.8573	1.11764	0.000133466	0.0575033
TEX261	880.394	0.30948	0.000138361	0.0575033
ENSG00000286545	18.7745	-1.5557	0.000139537	0.0575033
RUFY3	575.749	-0.345758	0.000140915	0.0575033
SLC16A1	367.205	1.21113	0.000145001	0.0575033
KIFC1	33.7095	1.29959	0.000146737	0.0575033
ENSG00000280376	12.0929	-1.32738	0.000158701	0.0609722
DTL	44.0801	1.17567	0.000164592	0.0609753
USP13	231.134	-0.466507	0.000164933	0.0609753
HYOU1	1415.38	0.348273	0.000172486	0.0623326
CDT1	52.9648	1.20938	0.000174967	0.0623326
WDR19	231.09	-0.545711	0.000180877	0.0632874
EFHC1	137.346	-0.569266	0.000191294	0.065758
ENSG00000248773	16.2994	-1.40283	0.000199042	0.067242
CCT8P1	11.0542	-1.46264	0.000209309	0.0687534
MED8	277.332	0.366737	0.00021154	0.0687534
H3C8	118.741	1.2569	0.000216074	0.0687534
PAQR9	36.0349	5.2574	0.000225085	0.0687534
SEPTIN7P13	185.232	-0.590905	0.00022561	0.0687534
PSME2P1	12.4748	1.30482	0.000226611	0.0687534
DLGAP5	20.1444	1.38653	0.000228079	0.0687534
H2AC12	104.85	0.905054	0.000240729	0.0714674
ICA1L	62.8504	-0.703185	0.000246179	0.0719642
ANLN	45.1571	1.6056	0.000249748	0.0719642
IGKV1-6	18.2383	2.71051	0.000260807	0.0740616
SAXO2	15.381	-2.81153	0.00027474	0.0759892
ITGA9	93.3252	1.76321	0.000275351	0.0759892
SCD	305.949	1.09478	0.000301178	0.0791441
UBB	16795.2	2.22326	0.000306031	0.0791441
ERO1B	292.433	-0.523076	0.000306958	0.0791441
ENSG00000232184	15.3222	-2.13026	0.000310191	0.0791441
ENSG00000249790	852.321	3.37454	0.000313543	0.0791441
SLC4A3	21.4334	-1.08913	0.000314928	0.0791441
NPRL3	1617.81	1.92669	0.000315058	0.0791441
TPX2	59.704	1.0436	0.000319201	0.0791699
ENSG00000275963	8.05224	-1.39312	0.000333774	0.0817496
CBR4	250.841	-0.458144	0.00035781	0.08626
ENSG00000283445	6.01516	3.05167	0.000364497	0.08626
KDM7A-DT	471.128	2.07461	0.000365396	0.08626
OR2B6	5.24055	-2.70081	0.000392489	0.0897041
HLA-A	29120.8	0.43904	0.000398673	0.0897041
ZMAT1	504.596	-0.770012	0.000404477	0.0897041
IQGAP3	17.4306	2.26516	0.000411711	0.0897041
DST	380.781	-0.721185	0.000416054	0.0897041
RIMKLB	246.485	-0.558793	0.000417785	0.0897041
H2AC14	96.0857	1.18944	0.000423879	0.0897041
FOXM1	34.4557	1.3463	0.000424462	0.0897041
KRT72	73.081	-1.77201	0.000425697	0.0897041
LUC7L3	2296.68	-0.527363	0.000427518	0.0897041
MPO	597.941	2.23615	0.000435177	0.0897041
H2AX	276.274	0.695836	0.000436151	0.0897041
BUB1B	23.1249	1.28459	0.000441575	0.0897041
ENSG00000278022	22.5781	-1.2688	0.000447144	0.0897041
CBWD2	163.959	-0.532851	0.000448658	0.0897041
ZMYM6	324.915	-0.367071	0.000454326	0.0897921
CHML	437.871	-0.524075	0.000458263	0.0897921
ENSG00000266401	23.1171	-1.29822	0.000463546	0.0899279
MCM10	14.1103	1.26179	0.000482754	0.0919043
STEAP1B	22.268	-1.68717	0.000483115	0.0919043
PRRT4	30.1587	2.07938	0.000500655	0.0928124
DNAJC10	1411.86	-0.375567	0.000503844	0.0928124
H2BC13	90.0694	0.715284	0.000505359	0.0928124
H2AC4	47.0258	0.982924	0.000506835	0.0928124
SEMA5A	53.9714	-1.17548	0.000517662	0.0939172
E2F2	2386.86	2.39885	0.000526002	0.0945549
HNRNPU	6476.3	-0.329852	0.000539247	0.0951924
TINF2	1373.48	0.282415	0.000543037	0.0951924
ANKRD28	1245.95	-0.558854	0.000544123	0.0951924
TACSTD2	35.0627	2.65975	0.000562466	0.0973756
KRT73	71.4447	-1.83055	0.000566542	0.0973756
MYBL2	101.08	1.26462	0.000577201	0.098345
NORAD	6457.08	-0.376369	0.00058332	0.0983764
MIR17HG	194.063	-0.636795	0.000597841	0.0983764
ENSG00000269951	36.7533	-0.976746	0.000599249	0.0983764
ENSG00000285774	54.5582	-1.26043	0.00060008	0.0983764
PINK1	1179.82	1.79941	0.000606907	0.0983764
ENSG00000240808	9.32593	-1.80862	0.000607509	0.0983764
MGP	9.59128	-1.42655	0.000617667	0.0984712
ARHGEF37	62.456	2.54642	0.000618146	0.0984712
PHOSPHO1	1492.32	2.54799	0.000624964	0.0987545
SLPI	51.917	2.53925	0.000633565	0.0987958
AHI1	133.184	-0.964839	0.000639674	0.0987958
SLC2A1	2005.93	1.54504	0.000642806	0.0987958
MCM4	308.533	0.482454	0.000646652	0.0987958
EEF1AKMT2	108.792	-0.526562	0.000650437	0.0987958
TROAP	36.6616	1.6722	0.000668978	0.10083
CLEC4C	48.3621	-0.975702	0.000683581	0.101633
KCNK5	31.7188	1.3589	0.000684677	0.101633
CD109	100.434	-0.879552	0.000716513	0.105169
H2BC17	213.144	0.786497	0.000719233	0.105169
RACGAP1	145	0.574105	0.000729753	0.105917
NABP2	171.181	0.410606	0.000740024	0.106618
TTLL12	441.35	0.48016	0.000762585	0.109066
SCML1	175.337	-0.883757	0.000769556	0.109266
SFRP5	6.82796	-3.07007	0.000775208	0.109276
ATXN3	703.283	-0.321741	0.000783046	0.109593
SKA1	24.1864	1.1655	0.000800137	0.111191
KITLG	12.3882	-1.44266	0.000814109	0.111296
RBM38	9593.84	1.73428	0.000815093	0.111296
ENSG00000265401	112.612	2.37825	0.000817933	0.111296
CHL1	11.4284	-2.08224	0.000831193	0.112172
CDKN3	11.5742	1.28141	0.000835825	0.112172
CASTOR2	843.577	1.37056	0.000844912	0.11262
ZNF682	70.4439	-0.78023	0.000856403	0.113381
RPL10P6	16.731	2.85474	0.000870607	0.114115
RNU6-1275P	8.33884	-2.5585	0.000873594	0.114115
SOCS3	3774.89	1.14431	0.000888451	0.115287
TMEM185B	666.31	0.280571	0.000900685	0.115758
TOP2A	122.102	1.06765	0.00090732	0.115758
PPWD1	682.385	-0.473602	0.000909802	0.115758
SLC6A19	229.653	4.81078	0.00091576	0.115764
SSBP2	597.423	-0.517154	0.000938564	0.117886
KANK2	399.618	2.40802	0.000956036	0.118748
IGF2BP2	1641.38	2.23772	0.00095826	0.118748
DMTN	8315.25	2.20121	0.000964024	0.118748
TAPBP	10817.7	0.318809	0.000977495	0.118748
BEX3	144.633	-0.911362	0.00098152	0.118748
AURKA	27.3819	0.874988	0.000981789	0.118748
CEACAM6	172.437	2.56994	0.000990013	0.119008
MKI67	281.422	1.23063	0.00102548	0.120894
SERPINF1	54.4904	-0.908012	0.00102913	0.120894
C2CD5	988.638	-0.328784	0.00102978	0.120894
ACAP2-IT1	32.1402	-1.00465	0.00103553	0.120894
NPHP1	5.381	-2.15685	0.00104219	0.120894
TMEM158	373.198	2.38527	0.00104418	0.120894
ENSG00000257613	12.4394	-1.38794	0.00105489	0.120894
IGLV2-11	46.286	1.68604	0.00105506	0.120894
CLEC12B	68.537	-0.937519	0.00107605	0.122582
ZBED6CL	398.787	0.472123	0.00109446	0.123826
ATG13	1714.34	0.273479	0.00111264	0.123826
PGAP6	1279.22	0.458693	0.00111862	0.123826
LINC00954	239.561	-0.650735	0.00111892	0.123826
NIPSNAP3B	39.6882	-0.957895	0.00112673	0.123826
DYRK3	180.25	2.39879	0.00112848	0.123826
SLC2A5	79.171	1.68517	0.0011312	0.123826
TRHDE-AS1	19.8511	3.31759	0.00115473	0.125699
CCNF	116.599	0.553806	0.00116895	0.126544
H4C1	110.565	0.746523	0.00120077	0.128477
CHDH	21.1012	1.21181	0.00120339	0.128477
AZU1	230.653	2.14899	0.00120648	0.128477
IGLV2-14	222.838	1.63383	0.00122734	0.129234
ARG1	109.751	2.18903	0.00123157	0.129234
ZNF84	375.533	-0.45004	0.00123337	0.129234
CCNB2	20.3659	1.13725	0.00125666	0.130974
ENSG00000261098	160.196	-0.752408	0.00127534	0.132217
CIT	64.0313	0.98178	0.00128236	0.132245
AIMP1	770.193	-0.373334	0.00129042	0.132379
SEMA3A	11.0185	-1.5764	0.00130649	0.133134
KIF18B	18.3504	1.37401	0.00131137	0.133134
ENSG00000260672	6.97947	-1.59095	0.00133256	0.134309
SEC61A1	3103.28	0.292792	0.00133751	0.134309
PPIL4	373.255	-0.472224	0.00134466	0.134309
SLC38A5	319.678	1.19235	0.00135035	0.134309
CLSTN1	2820.04	0.261454	0.00138098	0.135946
H3C2	135.015	1.23662	0.0013882	0.135946
CSRP1	772.442	0.261691	0.00138824	0.135946
GSPT1	9545.73	1.82478	0.00139701	0.135946
ARHGAP21	839.356	-0.575249	0.00140151	0.135946
SCAPER	395.392	-0.498102	0.00141114	0.136206
CRYM-AS1	7.73569	-1.44087	0.00142228	0.136609
ASPM	111.234	1.01018	0.00143279	0.136947
MIR3648-1	77.942	2.14857	0.00145325	0.138111
STT3A	892.101	0.320437	0.00146373	0.138111
LRRC8B	596.652	-0.521115	0.00147021	0.138111
NSD2	1044.1	0.264116	0.00147317	0.138111
CLSPN	44.1924	0.989768	0.00149484	0.138875
NTNG2	513.142	0.839969	0.00149549	0.138875
ANAPC4	496.63	-0.366024	0.00150448	0.139051
YIPF1	267.933	0.323793	0.00152541	0.140265
CCAR2	1632.69	0.222995	0.0015348	0.140265
FKBP8	12780.5	1.78072	0.00154988	0.140265
FBN1	39.6361	1.53364	0.00156079	0.140265
MTUS1	51.5038	-1.2422	0.00156382	0.140265
IL17RB	11.2723	1.84997	0.00156575	0.140265
LSM8	962.597	-0.395695	0.00157722	0.140265
ZNF441	177.335	-0.653032	0.00157779	0.140265
NKTR	3726.17	-0.605315	0.00158672	0.140265
DNASE1L3	8.98025	-1.28131	0.0015892	0.140265
PDCL3P4	10.1553	-1.40623	0.00163794	0.141958
CDC20	16.7399	1.30644	0.00163967	0.141958
MTREX	903.824	-0.30488	0.00165565	0.141958
ENSG00000229330	11.5311	-1.26542	0.00165587	0.141958
RPRD1A	563.875	-0.265747	0.00165607	0.141958
ENSG00000282024	5.94436	5.5097	0.00165695	0.141958
BCL2L15	54.1044	0.972449	0.00166884	0.141958
GNG11	216.714	-1.23192	0.0016716	0.141958
ZNF542P	198.015	-0.806747	0.00168716	0.141958
COL1A1	6.29783	2.27783	0.00169395	0.141958
SLC35A4	929.908	0.236796	0.00169657	0.141958
HNRNPDL	4136.29	-0.297549	0.00169724	0.141958
ZNF449	104.599	-0.519827	0.00171665	0.141958
SEM1	221.455	-0.636624	0.00172922	0.141958
FHIP1A	68.2349	-0.976048	0.00173274	0.141958
NBEA	112.311	-0.935343	0.00173454	0.141958
SLC25A39	10550.6	2.15103	0.00174764	0.141958
ZFYVE9	91.5799	-0.641591	0.0017523	0.141958
HASPIN	16.6639	1.02551	0.00175238	0.141958
IFT74	60.286	-0.669547	0.001754	0.141958
SUPT5H	1927.88	0.234937	0.0017632	0.141958
NEDD4L	279.444	1.36554	0.00177784	0.141958
PLXDC1	227.902	-0.781289	0.00178744	0.141958
HNRNPH1	7198.31	-0.46229	0.00179119	0.141958
PDGFRA	5.41129	-1.75124	0.00179575	0.141958
ENSG00000279700	47.7581	-0.901753	0.00179675	0.141958
CA1	3216.98	2.74829	0.00182628	0.143282
CEP112	9.4277	-1.38074	0.00182814	0.143282
TTK	27.0676	1.12654	0.00183902	0.143561
TMEM267	150.21	-0.468147	0.00186374	0.144617
SPRYD3	773.362	0.351075	0.00186731	0.144617
CDC6	19.2207	1.14011	0.00192452	0.148257
ELOVL1	721.262	0.31239	0.00192944	0.148257
TRAJ45	15.582	-1.11222	0.00194645	0.148914
STRADB	5605.77	2.18048	0.0019532	0.148914
MARCHF8	14943.4	1.9667	0.00196912	0.149264
NCAPG2	177.834	0.750643	0.00198243	0.149264
CHIT1	92.2748	1.76571	0.0019941	0.149264
PCDH9	247.675	-1.29047	0.00200181	0.149264
PJVK	23.7768	-0.719825	0.00200352	0.149264
UBXN6	2740.76	1.55222	0.00200907	0.149264
CTSG	81.3398	2.39518	0.00201111	0.149264
SUGT1	1072.12	-0.355884	0.00203226	0.150265
CAMP	298.713	2.41915	0.00204413	0.150319
SEC24C	2290.12	0.266448	0.00205131	0.150319
UBXN10	147.134	1.97248	0.00206329	0.150319
PHEX	28.7011	-1.09055	0.00207061	0.150319
CEBPE	48.4892	1.75003	0.00207432	0.150319
EEF1A2	7.37421	1.30948	0.0020836	0.150319
ERG	43.4023	1.86815	0.00209441	0.150319
WHAMMP3	190.794	-0.619864	0.0020996	0.150319
TMEM243	573.272	-0.396367	0.00210518	0.150319
PLA2G12A	254.977	-0.687632	0.00210972	0.150319
ZNF577	125.655	-0.566672	0.00213625	0.150956
ENSG00000261996	25.8767	-1.04816	0.00214111	0.150956
RPL35AP36	5.95709	-1.48074	0.00214251	0.150956
PRPF38B	1424.98	-0.343019	0.00215172	0.150956
STIM1	2436	0.173704	0.00216359	0.150956
FKBP14	62.4211	-0.473957	0.00217139	0.150956
NGFR	19.1449	0.946133	0.00218496	0.150956
GRHL1	41.7243	-0.962625	0.00218729	0.150956
SMURF2	583.789	-0.301372	0.00218799	0.150956
LRRC2	18.6454	2.72976	0.00221251	0.151427
WDR43	696.145	-0.376887	0.00221651	0.151427
ATP1A3	23.0613	0.881265	0.00222554	0.151427
CDCA2	18.7912	1.04082	0.00223126	0.151427
SCYL2P1	74.6559	1.27883	0.00224077	0.151427
ENSG00000275638	39.3446	-0.896444	0.00224737	0.151427
NRCAM	37.7461	-2.00072	0.00224891	0.151427
POLR3DP1	6.89199	-2.01019	0.00226744	0.152151
CXXC4	19.3926	-1.43974	0.0022825	0.15226
ENSG00000266900	44.311	-0.77008	0.0022846	0.15226
RHOBTB1	139.894	-1.09784	0.00230017	0.152725
ABCA13	521.867	2.27479	0.00231287	0.152725
RUNDC3A-AS1	33.2995	2.34454	0.00232242	0.152725
COL5A3	126.215	1.82022	0.00232275	0.152725
NAA15	860.538	-0.379217	0.00235419	0.153315
MTBP	99.8672	-0.475173	0.00235861	0.153315
ZNF226	234.701	-0.390008	0.00236553	0.153315
RNF152	114.401	2.09483	0.00237151	0.153315
AVPR1A	56.6409	-1.2864	0.0023757	0.153315
DYNC2I1	123.273	-0.395439	0.00237868	0.153315
SEMA7A	209.421	0.572059	0.00239656	0.153961
ENSG00000273989	10.3737	-1.60851	0.00241933	0.154916
UBALD1	608.524	1.20716	0.00245673	0.156799
UBE2Z	1389.85	0.227761	0.00248829	0.157235
ENSG00000256148	44.803	1.51437	0.00249004	0.157235
LINC00598	23.2253	-0.802005	0.00249204	0.157235
PNISR	2928.83	-0.494125	0.00249566	0.157235
ACTA2	65.6563	0.772339	0.00250962	0.157607
NAA35	509.703	-0.273921	0.00253038	0.158403
MELK	22.6258	1.11637	0.00256056	0.158877
TXLNA	1221.62	0.27093	0.00256367	0.158877
KIF2A	2499.29	-0.487284	0.00256693	0.158877
MATR3	649.002	-0.480266	0.00260416	0.158877
POT1-AS1	12.3764	-1.02451	0.00260783	0.158877
ZSWIM8	1708.64	0.264799	0.0026095	0.158877
BRWD1	2998.52	-0.367712	0.00261012	0.158877
DAB2	457.333	-0.83829	0.00261427	0.158877
ENSG00000260948	53.7548	-0.798247	0.00261495	0.158877
ENSG00000239219	12.3941	2.13533	0.00263284	0.158877
PRANCR	271.303	-0.393388	0.00263795	0.158877
CHI3L1	236.252	2.33741	0.00264029	0.158877
ENSG00000284946	22.6583	0.973921	0.00264825	0.158877
SMG5	1319.03	0.312096	0.00265418	0.158877
BEX1	12.5642	2.75011	0.00266119	0.158877
FAM238A	62.5451	-0.905279	0.00267096	0.158877
SRSF11	3020.68	-0.405859	0.00267579	0.158877
FAIM	34.1582	-0.846036	0.00269185	0.159348
TRAK2	5212.02	1.64391	0.00273279	0.161284
RAPGEF3	23.0767	1.53995	0.00276161	0.162358
ARHGEF39	9.37706	1.15281	0.00276756	0.162358
ELANE	227.798	2.18911	0.00278215	0.162727
ENSG00000229668	9.05866	-1.49609	0.00279741	0.163133
ENSG00000259767	16.9306	-0.976101	0.00282265	0.164116
RN7SKP110	15.7431	-1.24618	0.00285142	0.164496
FTSJ1	394.518	0.226537	0.0028568	0.164496
R3HDM4	7619.9	1.5107	0.00288837	0.164496
RNPC3	670.16	-0.451496	0.00290198	0.164496
NCKAP1	186.078	-0.641876	0.00290263	0.164496
NPM1P25	8.3784	-1.67264	0.00290459	0.164496
CTTN-DT	7.78718	-1.59044	0.00290792	0.164496
ZNRF1	172.601	0.609088	0.00290984	0.164496
TSPAN13	120.837	-0.867331	0.00291194	0.164496
ADGRA3	40.457	-0.975981	0.00291362	0.164496
ENSG00000262803	13.4848	-1.22768	0.00292314	0.164496
TAPT1	563.004	-0.357681	0.00292993	0.164496
BPI	337.057	1.96427	0.00297261	0.165177
MIR600HG	108.321	-0.766692	0.00298908	0.165177
PTPN7	847.115	0.429501	0.00299831	0.165177
STAT3	4524.53	0.311934	0.00302642	0.165177
UBALD2	2246.48	0.513769	0.00302652	0.165177
NADK2	273.341	-0.315777	0.00303312	0.165177
FOXO4	1639.22	1.49118	0.00303957	0.165177
ZC3H11A	19.8194	-0.813857	0.00308564	0.165177
DNM1L	729.87	-0.366916	0.00309846	0.165177
XBP1	2120.43	0.323227	0.00310627	0.165177
PLD6	118.758	1.28269	0.00310888	0.165177
CEACAM1	156.91	1.66071	0.00311618	0.165177
HMGN1	1483.03	-0.315939	0.00312235	0.165177
ARHGAP32	291.097	-0.572068	0.00312405	0.165177
THRB	21.8866	-1.3142	0.00312873	0.165177
ENSG00000286786	178.51	-0.819804	0.0031321	0.165177
MAD2L1P1	5.08846	-2.54296	0.00314781	0.165177
PRSS33	8.78561	1.94231	0.00316948	0.165177
CCDC152	51.4823	-0.782526	0.0031705	0.165177
GYS1	642.248	0.393701	0.00317295	0.165177
ENSG00000264112	303.509	-0.581346	0.00317898	0.165177
IGHV3-7	137.786	1.83905	0.00318704	0.165177
ENSG00000241679	13.8236	-1.27684	0.00321508	0.165177
KANTR	159.808	-0.547822	0.00322977	0.165177
RNU6ATAC18P	7.11293	-1.25544	0.00323746	0.165177
CUX2	22.269	-1.05304	0.00323879	0.165177
CCDC97	900.23	0.294812	0.0032445	0.165177
OGDH	2359.27	0.239625	0.0032448	0.165177
BAK1	452.276	0.35008	0.00324497	0.165177
RNF10	11057	1.66496	0.0032508	0.165177
FAM204A	824.311	-0.226687	0.00325148	0.165177
ENSG00000253475	33.0546	-0.692483	0.00325242	0.165177
POLDIP2	686.999	0.344757	0.00325867	0.165177
KIF16B	204.427	-0.516408	0.0032647	0.165177
LINC01409	62.0221	-0.827474	0.00327626	0.165177
RBM12B	799.402	-0.297364	0.00328491	0.165177
ZNF793	100.515	-0.630263	0.0032915	0.165177
HMGN3	281.846	-0.441978	0.00329254	0.165177
C12orf42	100.931	-0.837247	0.00330361	0.165177
RNU6-998P	5.86287	-1.58401	0.00332607	0.165177
MFAP3L	725.761	-1.02946	0.00332684	0.165177
KLF1	162.091	2.35602	0.00333102	0.165177
RRM1	390.793	0.277043	0.00334506	0.165177
HOOK3	2536.05	-0.315477	0.00334604	0.165177
TYW1	282.224	-0.272698	0.00335132	0.165177
IFIT1B	704.645	2.65122	0.0033604	0.165177
WDR75	680.428	-0.390997	0.00336229	0.165177
LINC00562	25.8373	-0.851143	0.0033665	0.165177
THOC1	552.802	-0.46628	0.0033779	0.165177
CNPPD1	2737.34	1.31097	0.00338579	0.165177
EPB41L2	203.364	-0.512112	0.00338873	0.165177
SNURF	12.7302	-1.21514	0.00339571	0.165177
CDK1	37.3608	0.986024	0.00340061	0.165177
LYPD2	11.5518	-1.60981	0.00340903	0.165177
MEIS1	114.432	-0.920359	0.00341133	0.165177
PTPRK	62.5612	-1.24254	0.00342368	0.165177
GALNT5	37.407	2.84432	0.00342448	0.165177
ALAS2	21057.1	2.44783	0.00343101	0.165177
ENSG00000267481	97.6716	-0.548049	0.0034897	0.167591
ENSG00000266910	18.5694	-0.991111	0.00349934	0.167592
CHMP1A	1134.15	0.476505	0.00351353	0.167592
DIAPH3	24.0304	1.28006	0.00351537	0.167592
SPEF2	125.948	-0.722273	0.00352743	0.167758
DYNC2H1	156.685	-0.672628	0.00356938	0.169179
TBC1D22B	627.076	1.22919	0.0035798	0.169179
PNP	1292.3	1.09599	0.00358319	0.169179
ENSG00000268555	268.385	2.18779	0.00359538	0.169288
ESPL1	42.763	0.84288	0.00360391	0.169288
PRTN3	51.0832	2.39118	0.00362208	0.169288
ENSG00000275527	50.5076	2.46264	0.00362658	0.169288
PPM1J	15.0028	-1.14534	0.00363199	0.169288
SCART1	110.668	-0.81963	0.00363735	0.169288
TENT5C	43877.4	2.05102	0.00366949	0.17013
DHRS3	542.514	-0.453628	0.00367336	0.17013
ENSG00000269934	89.0238	-0.501272	0.00368149	0.17013
OLR1	87.4587	2.01969	0.00373397	0.170827
PIP4K2C	486.066	0.243757	0.00373965	0.170827
HMGB3P22	4.5082	-1.91268	0.00374363	0.170827
UBAP1	1458.41	0.976814	0.00374376	0.170827
BCL2L1	12358.9	1.96421	0.0037508	0.170827
NAP1L1	4102.2	-0.420447	0.00376491	0.170827
FAM215B	7.00643	-1.80395	0.00376899	0.170827
MTCH2	422.792	0.234455	0.00377109	0.170827
GBP1P1	16.1495	1.651	0.00377503	0.170827
ENSG00000226530	44.0912	-0.814067	0.00378413	0.170844
STRBP	319.425	-0.605031	0.0038051	0.171054
APPL1	1209.73	-0.313201	0.00381493	0.171054
MS4A3	331.998	1.32129	0.00381547	0.171054
ENSG00000260296	19.95	-1.03597	0.00383085	0.171054
N4BP2L2	2836.77	-0.370886	0.00383493	0.171054
HMGN3-AS1	18.384	-0.813845	0.00384117	0.171054
TGM2	218.184	1.748	0.00385733	0.171266
ENSG00000272316	100.529	-0.649291	0.00386341	0.171266
CEACAM8	521.909	2.24558	0.00387702	0.171481
NFE2L1	1054.85	0.280935	0.00391745	0.172879
ENSG00000285851	55.8928	-0.663949	0.00393714	0.173358
COL17A1	22.6651	2.8143	0.0039716	0.174483
ZC4H2	94.3264	-0.458741	0.00399021	0.174908
VPS39	1733.06	0.177253	0.0040171	0.175535
ATP13A4	35.356	-0.880378	0.00402241	0.175535
MSNP1	12.7152	0.699325	0.0040448	0.176039
PLVAP	181.625	2.15907	0.00405194	0.176039
APOL1	325.285	0.453695	0.00406349	0.176151
DSC1	78.0209	-1.24435	0.00407858	0.176415
SLC8A3	32.426	-1.17196	0.00408801	0.176433
FKBP11	477.758	0.511047	0.00411986	0.177417
DMXL1	1648.37	-0.299696	0.00413499	0.177678
ZFP92	90.6298	0.470547	0.00417923	0.17784
PIM1	6668.51	0.959473	0.00418684	0.17784
TTC3	2550.38	-0.392905	0.00419103	0.17784
ENSG00000286964	16.0223	-1.01525	0.00419432	0.17784
HTRA3	22.9103	2.41069	0.00420631	0.17784
FOXP1	3860.07	-0.371282	0.0042074	0.17784
MTA2	1975.17	0.204782	0.00420969	0.17784
DYNC2I2	61.9672	0.705714	0.00421999	0.17784
CCDC50	923.207	-0.515759	0.00422046	0.17784
KCTD2	632.215	0.284153	0.00424125	0.178265
SHISA5	3086.59	0.332988	0.00424874	0.178265
DEPDC1B	24.1365	0.966241	0.00427292	0.178457
REELD1	16.2935	-1.33651	0.00427395	0.178457
SIAH3	5.20767	-2.20772	0.00429218	0.178457
ENSG00000230021	96.9089	-1.00188	0.00429968	0.178457
AJAP1	15.9253	-1.40411	0.00431106	0.178457
PNN	590.998	-0.485873	0.00432123	0.178457
PGGT1B	1161.25	-0.33113	0.00432156	0.178457
MAP3K7CL	1121.11	-0.874025	0.00432671	0.178457
EPB42	668.623	2.35672	0.00434419	0.178457
UBE2O	3328.67	1.67952	0.00435116	0.178457
TRIM10	167.207	2.20231	0.00436026	0.178457
PGLYRP1	143.508	1.93651	0.00436261	0.178457
SSBP1	658.392	-0.406497	0.00441631	0.180137
HGD	63.6386	-0.925039	0.00444195	0.180137
ENSG00000262265	75.5038	-0.701644	0.00445895	0.180137
TMC5	25.5768	2.89401	0.00446623	0.180137
RANBP10	1791.9	1.38654	0.00446882	0.180137
GDF15	6.91561	2.10821	0.00447555	0.180137
CEP126	92.0057	-0.715265	0.00447886	0.180137
CR1L	52.5333	1.90532	0.00447926	0.180137
MTCO2P2	4.93225	-1.56329	0.0044994	0.180137
PCBP4	221.942	0.529805	0.0045017	0.180137
LMO7	191.661	-0.597795	0.00450479	0.180137
ENSG00000261783	13.0408	-1.25395	0.00456353	0.182114
ENSG00000225885	8.21582	-1.20614	0.00458494	0.182596
MRPS25	517.868	-0.343971	0.00464705	0.184694
MTAP	390.938	-0.353536	0.00467704	0.18545
ENSG00000237280	14.6901	-1.16771	0.00469191	0.18545
ENSG00000278791	62.49	-0.976716	0.00470035	0.18545
CHASERR	2472.84	-0.341638	0.00470393	0.18545
ZNF141	605.205	-0.425284	0.0047199	0.185706
ADM2	25.6387	0.774568	0.00473392	0.185882
ZNF208	41.0064	-0.989996	0.00474333	0.185882
RHCE	31.0102	2.3277	0.00480865	0.187695
SREK1	1939.23	-0.544824	0.00485008	0.187695
SLC7A1	1059.03	0.416944	0.00485394	0.187695
MRPL49	575.569	0.247207	0.00486842	0.187695
ENSG00000272476	8.72035	1.03543	0.00487718	0.187695
NETO1	25.4786	-1.53465	0.00490756	0.187695
TRAJ14	19.9921	-1.04129	0.00491698	0.187695
ENSG00000261468	180.447	-0.464162	0.00491778	0.187695
ERMAP	443.207	1.27027	0.00492083	0.187695
ENSG00000262663	22.4677	-1.20295	0.00492155	0.187695
ENSG00000232891	24.378	-1.42997	0.00493222	0.187695
ENSG00000234062	10.3636	-0.882852	0.0049513	0.187695
ENSG00000275409	6.85606	-1.34016	0.00496746	0.187695
BAG6	5194.12	0.98025	0.00496975	0.187695
TSPAN5-DT	15.3654	1.98169	0.00497201	0.187695
HBQ1	30.993	2.16522	0.0049776	0.187695
NFE2	1408.91	1.45603	0.0049785	0.187695
RN7SL664P	13.2121	1.53161	0.00502671	0.187695
ACP5	359.167	0.799997	0.00504042	0.187695
YBX3	5873.08	1.47814	0.00504101	0.187695
FHIT	291.085	-0.841813	0.00504799	0.187695
GPR157	135.458	0.581185	0.00506167	0.187695
CYSTM1	145.36	1.04806	0.00508441	0.187695
DIAPH1	8940.03	0.20472	0.00508748	0.187695
VPS26B	1477.78	0.219409	0.00508897	0.187695
MAP3K21	76.4783	-0.636977	0.00509806	0.187695
MRPS18C	168.904	-0.426494	0.0051002	0.187695
HMBS	159.456	1.25811	0.00510311	0.187695
LSM6	265.525	-0.355524	0.00510552	0.187695
IGLV6-57	32.3085	1.99987	0.00511581	0.187695
CANT1	877.539	0.345851	0.00511889	0.187695
ADIPOR1	11489	1.64089	0.00512064	0.187695
NCAPH	53.0702	0.663112	0.00512413	0.187695
OTUD6B	230.225	-0.406877	0.00516083	0.187695
DNAH10	32.4705	1.37786	0.00516173	0.187695
CDR2L	12.9235	-1.18445	0.00516857	0.187695
TRAV38-1	21.362	1.2927	0.00519165	0.187695
MMP9	340.254	1.43685	0.00519253	0.187695
ABALON	68.5697	1.76799	0.0052148	0.187695
ZC3H7B	1623.63	0.21712	0.00522181	0.187695
PHBP19	8.71985	-1.27324	0.00522394	0.187695
SMAD2	3216.97	-0.226637	0.00522597	0.187695
PHF14	569.459	-0.344254	0.00522974	0.187695
SORL1-AS1	68.1971	-0.713773	0.00523446	0.187695
PAFAH1B3	104.551	0.346382	0.00524701	0.187695
ENSG00000228417	4.83634	2.15736	0.00527133	0.187695
NACC1	1174.48	0.296781	0.00528211	0.187695
RAD54L	13.6418	1.02788	0.00528235	0.187695
CYP4F29P	56.3168	-2.30407	0.00528299	0.187695
ENSG00000264546	16.6852	-1.07651	0.0052976	0.187695
BHLHA15	6.98837	1.9921	0.00530475	0.187695
PAPLN	25.3091	-0.889014	0.00531458	0.187695
SLAMF8	66.2426	0.957765	0.00531594	0.187695
RCC1	230.835	0.258712	0.00535196	0.187695
PTMS	355.925	0.838609	0.00535392	0.187695
PMPCB	819.628	-0.210546	0.00536982	0.187695
MVK	122.76	0.407407	0.00537606	0.187695
MICALL1	677.625	0.310231	0.00537654	0.187695
ENSG00000235111	63.4336	-0.801933	0.00537733	0.187695
CAMSAP2	102.749	-0.76384	0.00537747	0.187695
RN7SL329P	4.45665	-1.95389	0.00538236	0.187695
HSPD1P11	6.52054	-1.47457	0.00538352	0.187695
FAM135A	277.204	-0.370774	0.00540046	0.187951
ENSG00000273812	15.1007	1.49232	0.00541044	0.187965
ZFP69B	36.2703	-0.557647	0.00545839	0.188886
ENSG00000287642	33.6752	3.39322	0.00548055	0.188886
N4BP2L2-IT2	309.775	-0.626816	0.0054812	0.188886
SHISA7	19.0781	2.88429	0.00548201	0.188886
PARD3B	12.0856	-1.54398	0.00548516	0.188886
ENSG00000265967	14.5427	-0.896223	0.0055132	0.189419
ENSG00000253986	12.9679	4.05131	0.00551996	0.189419
LINC02363	17.3719	-1.76325	0.00553326	0.189543
SPC24	25.9236	1.06757	0.00559453	0.191088
GPATCH2	236.059	-0.362913	0.00560904	0.191088
ESRG	27.6769	3.60177	0.00562136	0.191088
ZSCAN18	345.511	-0.532191	0.00562615	0.191088
PTPRS	286.958	-0.711534	0.00562711	0.191088
DEFA4	123.454	2.11614	0.00563974	0.191185
DNAJB2	989.765	1.00314	0.00567769	0.191915
TSPAN5	1290.67	1.52769	0.00568989	0.191915
IGHV3-74	66.7409	1.73462	0.00569365	0.191915
ENSG00000225218	13.5969	-0.876899	0.00570043	0.191915
LGALS3BP	446.303	0.666229	0.00572822	0.192103
ENSG00000253154	7.80966	2.48575	0.0057319	0.192103
FLOT2	3920.62	0.389431	0.00575869	0.192103
IMMP2L	78.4526	-0.612268	0.00576498	0.192103
TAP1	3095.29	0.498825	0.00577908	0.192103
BIRC3	3705.27	-0.517663	0.00578864	0.192103
ENSG00000235088	16.5378	-1.04222	0.00579177	0.192103
ENSG00000273448	16.1963	-0.997746	0.0057932	0.192103
ZNF442	27.3041	-0.776942	0.00580393	0.192103
USP47	1405.35	-0.339683	0.00581026	0.192103
BSG	6605.25	1.34813	0.00582249	0.192103
ZNF235	101.588	-0.434116	0.00582367	0.192103
KIF14	35.5128	1.04632	0.00586545	0.192654
H3C7	86.4088	0.828562	0.00587391	0.192654
TBCEL	715.735	1.55994	0.00587736	0.192654
IGLV2-8	26.4934	1.59401	0.0058864	0.192654
MED25	937.944	0.948296	0.00590052	0.192654
TMEM30A-DT	24.7043	-0.620862	0.00590391	0.192654
KRT8P52	10.0057	-1.16527	0.00590922	0.192654
TRMT13	273.139	-0.523134	0.00592555	0.192866
CDCA8	27.7148	0.7581	0.00595037	0.193246
SRPRA	2311.72	0.186849	0.00596863	0.193246
SLC26A8	26.9572	1.25369	0.00597398	0.193246
MICU3	47.4157	-1.04448	0.00597667	0.193246
CD70	23.1238	0.977118	0.00598674	0.193252
IGLV3-10	33.5356	2.1909	0.00602194	0.194069
B4GALT5	1755.16	0.610378	0.00604714	0.194345
PRKD2	1905.95	0.288261	0.00605036	0.194345
FAM86JP	9.47339	-1.03678	0.00609467	0.194984
XPA	172.926	-0.351026	0.00609574	0.194984
ARHGAP18	418.695	-0.586458	0.00610769	0.194984
MED7	126.645	-0.310496	0.00611005	0.194984
ACLY	2329.54	0.199445	0.00613328	0.195407
HMGXB3	886.257	0.240439	0.00615626	0.195821
MFF-DT	14.527	-0.812184	0.00618288	0.196096
ENSG00000272219	21.3333	-0.845355	0.00618632	0.196096
LIX1-AS1	44.8632	-1.09965	0.00619492	0.196096
NRXN2	28.0643	-1.12553	0.00622256	0.196653
RPS6KA5	680.721	-0.395596	0.00624472	0.197036
NELFA	361.865	0.233974	0.00627366	0.197631
UBA1	3182.1	0.294288	0.00628392	0.197636
IGHG2	395.663	1.68728	0.00629451	0.197652
SCN3A	74.9534	-1.6678	0.00635353	0.199072
CALR	4221.67	0.307357	0.00636272	0.199072
HOOK1	112.313	-0.729533	0.00637885	0.199072
BTBD8	81.3204	-0.593879	0.00638976	0.199072
FNBP1	5452.55	0.192762	0.00640837	0.199072
LINC02884	83.8702	-1.24945	0.0064354	0.199072
RSF1	1252.22	-0.395482	0.00643918	0.199072
SLC27A2	32.9388	0.759229	0.00645663	0.199072
MT1F	44.0508	0.513957	0.00647588	0.199072
H1-5	195.624	0.901476	0.00647862	0.199072
FAM13A-AS1	688.425	-0.559723	0.00649861	0.199072
PTTG1	70.8629	0.661526	0.00649966	0.199072
ENSG00000250519	20.6338	-0.709716	0.00651603	0.199072
TMOD1	958.328	1.93931	0.00652999	0.199072
ZMYM2	1774.98	-0.293691	0.00657618	0.199072
ORC4	470.467	-0.348839	0.00657759	0.199072
ARHGEF12	4954.85	1.62574	0.00658404	0.199072
RAB35	1263.23	0.273403	0.0065892	0.199072
PIGS	929.378	0.285591	0.00659745	0.199072
LRRC43	17.0735	-0.914639	0.00659848	0.199072
MAP4	2218.37	0.201297	0.00660433	0.199072
E2F7	18.392	1.19021	0.00661544	0.199072
ASCC2	2189.86	1.26745	0.00661546	0.199072
CD24	527.285	1.6348	0.00663045	0.199072
MED6	389.376	-0.331084	0.00663267	0.199072
SLC14A1	906.241	1.61815	0.00663704	0.199072
INAVA	4.1775	1.97272	0.00664013	0.199072
TRDMT1	375.853	-0.38917	0.00664232	0.199072
TLK1	2134.81	-0.375652	0.00664238	0.199072
PDE5A	691.818	-0.969894	0.00664897	0.199072
FRS3	121.925	0.358275	0.00665471	0.199072
CD59	604.758	0.454996	0.00667701	0.199435
DPP3	358.968	0.298402	0.00670755	0.199771
IL12RB2	216.361	0.910071	0.00671848	0.199771
FITM1	11.7901	0.86364	0.00674076	0.199771
ARHGAP11B	16.1868	-0.719043	0.00676408	0.199771
ENSG00000278991	35.7639	-0.85336	0.00678558	0.199771
WWP2	1561.91	0.270174	0.00678688	0.199771
FAM117A	2374.88	1.11762	0.00679075	0.199771
UBXN7	2113.44	-0.237461	0.00679266	0.199771
SNX5	917.211	-0.192915	0.00679996	0.199771
UGT8	23.5929	-1.36795	0.00680057	0.199771
CENPA	8.91892	0.974781	0.00680667	0.199771
SLTM	946.982	-0.335016	0.0068177	0.199771
ENSG00000267312	35.1636	-0.753393	0.00682079	0.199771
LINC02772	42.073	2.91617	0.00685536	0.200436
AURKB	23.502	0.897452	0.00687012	0.200436
ARHGDIA	5652.93	0.329064	0.0068904	0.200436
VAT1	652.532	0.476648	0.00689144	0.200436
ZMAT5	162.83	0.294092	0.00691376	0.200436
FAXDC2	1259.7	1.69197	0.00692076	0.200436
FAM126A	825.916	-0.297246	0.0069221	0.200436
ANKRD9	439.961	1.61011	0.00692665	0.200436
JMJD8	397.809	0.28236	0.00696621	0.200436
ENSG00000286634	66.3495	-0.521381	0.00697176	0.200436
IGHV3-15	87.1634	1.61687	0.00697328	0.200436
GOLGA8R	6.81861	-1.43052	0.00697967	0.200436
FAM81B	5.468	-1.58586	0.00698326	0.200436
GLMP	333.915	0.443491	0.00698672	0.200436
TRAJ28	19.0569	-0.986905	0.00700345	0.200568
HCFC1	4139.64	0.261242	0.0070118	0.200568
SPTLC1P1	11.245	-1.73148	0.00703836	0.200943
ITGB3BP	131.503	-0.520105	0.00704542	0.200943
CHD6	1704.62	-0.277571	0.0070604	0.201078
PPP2R5D	553.277	0.232826	0.00710951	0.202067
SSR2	2216.56	0.23429	0.00712629	0.202067
CD46P1	5.60297	2.49509	0.00713099	0.202067
CLK4	826.561	-0.325755	0.00714965	0.202067
PSMB4	1435.09	0.177893	0.00715121	0.202067
RN7SL517P	64.8172	-0.724828	0.00715702	0.202067
MCC	66.2277	-0.663867	0.00716887	0.202111
BANK1	637.854	-0.97729	0.00720021	0.202619
LINC02915	66.1249	-1.29374	0.0072076	0.202619
LTF	3536.06	2.04587	0.00724932	0.203247
SH3GLB2	1450.81	0.758352	0.00725067	0.203247
UBR3	1339.93	-0.247314	0.00727134	0.203535
JUN	1285.84	0.758256	0.00731112	0.203912
ZRANB2	1870.22	-0.414296	0.00731428	0.203912
TMEM216	108.135	0.423705	0.00731601	0.203912
CERT1	1535.99	-0.258108	0.00733459	0.204139
MIR5581	6.55362	-1.12023	0.00735012	0.204281
ITPR1	2190.53	-0.283803	0.00741738	0.205561
POLL	854.737	1.03321	0.00742393	0.205561
TMEM214	600.419	0.23392	0.00743285	0.205561
MRPL2	176.046	0.258245	0.00743812	0.205561
ANKHD1	166.886	-0.523365	0.00745638	0.205636
TEX2	497.885	0.362116	0.00746184	0.205636
ZKSCAN8P1	11.3362	-0.940782	0.00748555	0.206
PRMT3	215.225	-0.323066	0.0075269	0.206438
FAM117B	912.812	-0.477761	0.00753927	0.206438
ITGB1BP2	19.235	-0.800623	0.00757566	0.206438
BTAF1	3005.26	-0.269168	0.00757729	0.206438
PRKD3	1113.11	-0.271421	0.00759308	0.206438
RAB2B	1742.49	1.36239	0.00761513	0.206438
YIPF3	1010.63	0.450387	0.00762262	0.206438
ENSG00000286808	11.4909	-1.04769	0.00763447	0.206438
ROBO1	16.3613	-1.75553	0.0076352	0.206438
ZC3H12B	45.1153	-0.627461	0.00764504	0.206438
VPS36	875.979	-0.247129	0.00764532	0.206438
FURIN	5749.08	0.975778	0.00765691	0.206438
LAG3	201.564	0.865977	0.00765845	0.206438
KIF4A	16.4447	1.0777	0.007663	0.206438
ENSG00000251194	155.883	-0.742941	0.00766789	0.206438
NFIA	549.664	-0.483373	0.00768772	0.206438
ENSG00000231705	13.9035	-1.22013	0.00771185	0.206438
SSX2IP	340.72	-0.500153	0.0077146	0.206438
ENSG00000284959	28.3958	-0.928733	0.00771759	0.206438
FAM169A	364.016	-0.518391	0.00772089	0.206438
DEPDC1	8.56382	1.40934	0.00774525	0.206438
ARMC3	23.0875	-1.3009	0.00774969	0.206438
AP1S1	97.148	0.460208	0.00775008	0.206438
CITED2	1376.17	0.453252	0.00775434	0.206438
BRMS1L	66.0248	-0.457165	0.00781218	0.207634
ZBTB32	49.1994	0.897816	0.00782045	0.207634
SNRPA1	719.902	-0.364422	0.00785066	0.208154
HCG11	230.763	-0.421303	0.00788153	0.208454
HIBCH	176.925	-0.471806	0.00788874	0.208454
ENSG00000285999	54.7386	-0.63037	0.0078939	0.208454
RTN4IP1	66.0637	-0.402295	0.00792941	0.20903
ACTN4	4299.12	0.299826	0.00795057	0.20903
SCAMP2	1697.22	0.215979	0.00795391	0.20903
ZNF24	2512.14	-0.240669	0.00796828	0.20903
ZNF443	31.6011	-0.49851	0.00796904	0.20903
BCAM	132.006	2.76159	0.00797981	0.209032
TESC	548.321	1.31295	0.00802495	0.209636
ZNF85	62.4819	-0.701161	0.00803459	0.209636
TMEM63B	950.529	1.27855	0.00803494	0.209636
TRMT11	205.28	-0.439416	0.00804722	0.209677
MRE11	707.516	-0.299441	0.00807174	0.210037
POLQ	44.5669	0.867374	0.00810257	0.210559
RELN	6.58208	3.41806	0.00812088	0.210756
SLC9A3-AS1	119.57	-0.880124	0.0081418	0.211019
OSBP2	1753.79	2.03334	0.00820195	0.211907
SPRING1	939.596	0.301223	0.0082168	0.211907
THUMPD2	235.338	-0.485759	0.00821743	0.211907
RCE1	273.85	0.353943	0.00821932	0.211907
TRIM2	67.7019	-0.609881	0.00823847	0.212122
ENSG00000279474	10.8386	-1.31342	0.00830847	0.212799
SF3B3	2727.46	0.316369	0.00831104	0.212799
CHI3L2	171.07	0.766376	0.00831142	0.212799
ENSG00000286602	12.2065	1.77332	0.00831792	0.212799
MYZAP	11.6719	-1.67535	0.00832886	0.212799
HSPBAP1	328.739	-0.447218	0.00835784	0.212799
ENSG00000255240	44.4177	-0.901742	0.00837886	0.212799
DZIP1L	15.2352	1.51192	0.00837988	0.212799
ARMCX4	89.7682	-0.473544	0.00838278	0.212799
HSPBP1	215.815	0.300659	0.00838864	0.212799
LRCH1	595.49	-0.259004	0.00838927	0.212799
KCND3	27.4398	-1.26706	0.00839511	0.212799
ABRAXAS1	355.476	-0.338923	0.00841372	0.212897
ASB6	660.591	0.290702	0.00842684	0.212897
DDA1	612.153	0.24338	0.00843157	0.212897
HPS1	2612.75	0.960727	0.00844455	0.21295
TAS2R19	27.4224	-0.810682	0.00846835	0.213276
STAT5A	1628.72	0.230551	0.0084899	0.213544
LRRC8A	1180.51	0.711488	0.00852282	0.214098
LTV1	97.8604	-0.423663	0.00853776	0.214198
HSP90AB4P	20.4882	-1.09954	0.00857289	0.214805
ERAL1	262.935	0.353844	0.0086064	0.214857
XPO7	2813.93	1.15641	0.00861623	0.214857
STAG1	1022.36	-0.274422	0.00862409	0.214857
ABI2	635.846	-0.295543	0.00863162	0.214857
ARL5A	807.154	-0.35429	0.00863919	0.214857
TTC3P1	24.8495	-0.844097	0.00864078	0.214857
LASP1	6716.43	0.294619	0.00867174	0.215235
RECQL4	62.8071	0.551026	0.00867937	0.215235
ACKR2	19.6995	1.57541	0.00868892	0.215235
ENSG00000267769	35.8593	1.57007	0.00870524	0.215367
SLC1A5	1712.2	1.25516	0.00878344	0.216729
TPP2	2806.73	-0.324692	0.00878467	0.216729
ENSG00000272103	13.326	-0.957749	0.00880486	0.216729
RUFY2	279.099	-0.3841	0.00881246	0.216729
MAPKAPK5	737.83	-0.181133	0.0088156	0.216729
IGKV1-27	26.4705	1.68545	0.008855	0.217425
PTPDC1	86.8985	-0.382823	0.00888623	0.21768
USP48	1040.48	-0.303471	0.00889405	0.21768
KLHDC8A	19.8057	2.45704	0.00889875	0.21768
ENSG00000286292	6.52234	-0.996398	0.00892153	0.217893
ENSG00000281195	139.279	-0.545577	0.00892966	0.217893
DLEU2L	23.4467	-0.829513	0.0089702	0.218115
CNST	1242.01	-0.370911	0.00897205	0.218115
ZNF302	334.059	-0.366461	0.00898079	0.218115
PLCB1	432.136	-0.447292	0.00898328	0.218115
RALGPS2	1014.35	-0.782641	0.00900537	0.218141
PHF10	1031.99	-0.295945	0.00900663	0.218141
ATP2C2	12.2533	2.09935	0.00903706	0.218608
PSME3	1457.56	0.252505	0.00904931	0.218634
KLHL33	5.2695	-1.44158	0.00906168	0.218663
ENSG00000270589	27.1232	-0.821154	0.00910713	0.21949
DEPP1	23.0153	1.97626	0.00912969	0.219507
C5orf63	86.7436	-0.56874	0.00913026	0.219507
C6orf163	45.8314	-0.66635	0.0092036	0.220999
ETAA1	237.177	-0.49419	0.00921749	0.221062
CLOCK	700.699	-0.335122	0.00930705	0.222888
MAGOHB	211.764	-0.391618	0.00931862	0.222888
SLC4A1	16929.5	2.18274	0.00933	0.222888
ZNF326	908.653	-0.430731	0.00933912	0.222888
ENSG00000201217	56.0354	-0.874307	0.00941618	0.223528
RNU6-946P	5.57817	-2.04749	0.00941756	0.223528
SNORD53	5.48494	-1.5341	0.00944264	0.223528
EVPL	36.4699	1.86346	0.00945064	0.223528
PI4KB	1697.65	0.257549	0.00945224	0.223528
GARS1-DT	1592.81	-0.307436	0.00945299	0.223528
H6PD	2880.04	0.366618	0.00945335	0.223528
CNOT9	1201.89	0.17678	0.00947295	0.223528
YPEL3	1761.18	0.937625	0.00947528	0.223528
TRGV8	79.3962	0.779161	0.00948606	0.223528
REV1	651.782	-0.241586	0.00949893	0.223528
ENSG00000260751	28.1322	-0.70362	0.00950726	0.223528
VPS4A	504.636	0.2071	0.00952058	0.223528
DCAF11	1180.55	0.390842	0.00953009	0.223528
TMBIM6	10506.5	0.258662	0.00954958	0.223528
DDX46	925.071	-0.270994	0.00955054	0.223528
IGLV10-54	9.57678	2.17562	0.0095599	0.223528
ADCY10P1	164.579	-0.481677	0.00961392	0.223868
LRP10	5262.86	0.722424	0.00961578	0.223868
FCGR1CP	22.2477	1.09385	0.00961792	0.223868
HS3ST3B1	664.975	0.364166	0.00962909	0.223868
ENSG00000254786	6.22749	-1.52109	0.00963507	0.223868
ZFAND1	421.507	-0.339913	0.00964298	0.223868
RNU6-82P	12.8956	-1.28841	0.00968176	0.224502
CORO2B	23.7527	-1.73621	0.00969497	0.224512
EPB41L5	108.379	-0.389958	0.00970512	0.224512
EPAS1	151.43	0.548771	0.00972626	0.224736
ZNF529	358.114	-0.313415	0.00975586	0.225155
LEF1-AS1	79.8587	-1.01563	0.00979423	0.225618
RNA5SP33	11.5736	-1.21344	0.00979898	0.225618
MCM7	658.261	0.270319	0.00981131	0.225637
LRP6	72.5712	-0.890118	0.00984412	0.226126
L3MBTL3	501.203	-0.277707	0.00986856	0.226422
ENSG00000244480	33.4894	-0.600408	0.00989321	0.226602
HSD17B1-AS1	280.881	0.36079	0.00990064	0.226602
CEP55	14.2595	1.03295	0.00992461	0.226602
C19orf12	537.515	0.384437	0.0099252	0.226602
DAAM1	320.555	-0.41042	0.00993422	0.226602
ESF1	97.3046	-0.476752	0.0100386	0.228371
COBLL1	248.439	-0.989777	0.0100527	0.228371
DAPP1	980.904	-0.442564	0.0100576	0.228371
ENSG00000217801	10.251	-1.5561	0.0100584	0.228371
VCP	3035.88	0.234088	0.0101032	0.228915
MAPK8	669.16	-0.288843	0.0101057	0.228915
ENSG00000278962	49.1828	-0.702799	0.0101188	0.228946
RNU6-878P	10.9957	-0.989044	0.0101566	0.229537
DERL1	1503.01	0.191449	0.0102056	0.229615
ENSG00000276334	74.2852	-0.600954	0.0102079	0.229615
ENSG00000279819	124.711	-0.61846	0.0102222	0.229615
PIGL	262.676	-0.414698	0.0102279	0.229615
ASAP2	211.894	-0.852231	0.0102496	0.229615
RPL31	1735.79	-0.421271	0.0102518	0.229615
ARHGAP5	1328.67	-0.378918	0.0102587	0.229615
HBM	148.849	2.36231	0.0102717	0.229615
ADAM28	374.09	-0.797721	0.0102835	0.229615
ITLN1	57.119	2.37602	0.010305	0.229615
CARM1	801.304	0.795612	0.0103263	0.229615
LCN2	510.691	1.67447	0.0103307	0.229615
CRISP3	235.6	1.90882	0.0103371	0.229615
FER	292.06	-0.383138	0.0103382	0.229615
DEFA3	1117.33	2.63113	0.0103402	0.229615
MPP7	836.119	-0.389236	0.0103579	0.229615
RNF32-AS1	104.262	-0.587597	0.0103695	0.229615
BPGM	2541.31	1.77609	0.010371	0.229615
S100P	92.7505	1.44268	0.0103959	0.229877
CPNE1	1255.5	0.281613	0.0104063	0.229877
TGFB2	12.3315	-1.12997	0.0104286	0.230109
MAP2K6	695.513	-0.322083	0.0104501	0.230325
PHTF2	789.377	-0.324458	0.0104775	0.230669
TRAJ24	26.1363	-0.911061	0.010511	0.230671
SLC6A8	1285.35	1.85238	0.0105163	0.230671
MMD	1484.54	-0.712194	0.0105225	0.230671
DNM2	5041.65	0.184101	0.0105268	0.230671
ENSG00000262514	62.1929	-0.687444	0.0105378	0.230671
ZNF430	485.886	-0.35571	0.0105688	0.230671
RNF5	370.418	0.33777	0.0105875	0.230671
SNRPE	93.8551	-0.458059	0.010598	0.230671
ZSCAN12	142.08	-0.425735	0.010601	0.230671
ARRDC3	5262.22	-0.371773	0.0106072	0.230671
RIOK3	7782.21	1.40351	0.0106147	0.230671
CDC34	1154.96	1.31418	0.0106425	0.230671
HMGN5	6.76952	-1.17791	0.0106515	0.230671
DLG1	1136.16	-0.306956	0.0106527	0.230671
DHX36	1061.69	-0.324556	0.0106541	0.230671
SEMA6A-AS1	39.5333	-0.561083	0.0106694	0.230747
MOB3B	135.694	-0.538889	0.010696	0.230789
BMS1P2	17.0624	-1.09058	0.0106969	0.230789
C6orf89	1824.66	0.202202	0.0107067	0.230789
ENSG00000276115	10.9385	-1.05449	0.0107285	0.230999
CYP4F3	355.725	1.37304	0.01074	0.230999
ENSG00000260063	19.8202	-0.661154	0.0107773	0.231274
AKAP6	58.2971	-1.00697	0.0107922	0.231274
ENSG00000254006	8.92244	2.46611	0.0107954	0.231274
WDR31	12.5082	1.49509	0.010807	0.231274
PACRGL	171.003	-0.345637	0.010824	0.231274
ADGRG6	15.4553	-0.921892	0.0108352	0.231274
LYPLAL1	278.832	-0.372342	0.0108443	0.231274
TRIM21	551.758	0.370527	0.0108556	0.231274
AEBP2	716.191	-0.283291	0.010859	0.231274
TAF5L	500.647	0.213158	0.0108809	0.231281
ENSG00000270055	203.83	-0.520178	0.010883	0.231281
TBC1D10B	1164.5	0.355928	0.0109217	0.231711
PPP2R5B	351.966	0.668227	0.0109269	0.231711
TGFBRAP1	961.337	0.183748	0.0109819	0.232348
MYCT1	62.8208	-0.983164	0.010985	0.232348
ENSG00000272518	28.3872	-0.658513	0.0109929	0.232348
ZNF121	1407.69	-0.240394	0.011019	0.232348
SCAI	404.304	-0.408089	0.0110208	0.232348
C1QC	20.909	1.48729	0.011028	0.232348
ENSG00000261253	37.9135	-1.04078	0.0110471	0.232379
EIF4A2	5301.68	-0.197028	0.0110674	0.232379
MINK1	2346.31	0.241046	0.0110889	0.232379
LILRA4	38.8994	-0.730935	0.0111017	0.232379
TMPRSS9	10.973	1.79026	0.0111101	0.232379
MPP1	3807.06	1.32478	0.0111174	0.232379
PALD1	23.7259	-0.969004	0.0111205	0.232379
SSB	293.487	-0.479496	0.0111244	0.232379
ENSG00000267160	15.5909	-0.879691	0.0111481	0.232626
KMO	118.688	-0.614604	0.0111605	0.232638
NEK2	7.54598	1.21225	0.0111829	0.232857
RNU6-1152P	9.66066	-1.46934	0.011234	0.233448
DPP8	1621.84	-0.198555	0.0112431	0.233448
SELENBP1	1934.39	2.1167	0.0112471	0.233448
ZNF138	121.175	-0.503399	0.0112799	0.233524
COX6A1P2	6.87974	0.894786	0.0112827	0.233524
PMF1	366.071	0.31436	0.0112986	0.233524
KLHL3	287.854	-0.533673	0.0113149	0.233524
PLD4	296.256	-0.653493	0.0113211	0.233524
FZD3	131.817	-0.554749	0.0113288	0.233524
ENSG00000272574	11.8452	-1.27777	0.0113341	0.233524
TRAFD1	908.902	0.332312	0.0113881	0.234245
CNKSR2	148.774	-0.790152	0.0114009	0.234245
NTRK1	37.2764	0.765392	0.0114229	0.234245
ATPSCKMT	88.8365	-0.40501	0.011426	0.234245
IGF2	11.5812	3.07155	0.0114289	0.234245
GYPC	2024.34	1.02258	0.0114494	0.23442
CRYBG3	496.754	-0.435089	0.0114706	0.234588
ANK1	2867.14	1.80978	0.0114905	0.234588
SHFL	778.63	0.250586	0.0114935	0.234588
ENSG00000248242	7.55654	-1.29161	0.0115381	0.235252
GRTP1	7.48806	-1.15622	0.0115613	0.235408
DAPK2	172.926	0.692935	0.0115715	0.235408
ANKRD10	1844.73	-0.18852	0.0115839	0.235408
ENSG00000239280	55.2415	-0.562021	0.0115938	0.235408
FAM133B	301.87	-0.368527	0.0116579	0.236465
YES1P1	28.7461	-0.96468	0.011672	0.236505
SNRPA	508.387	0.240554	0.0116903	0.236632
ENSG00000259915	10.4529	-1.3373	0.0117474	0.237506
NINJ2	138.911	0.728469	0.0117577	0.237506
COG5	1032.28	-0.305972	0.0118213	0.238016
EML5	114.393	-0.503627	0.0118442	0.238016
CCNE2	41.4409	0.863025	0.0118448	0.238016
P2RY6	13.7203	-0.925439	0.0118556	0.238016
AGO3	1487.91	-0.278831	0.0118658	0.238016
SPAG5	67.0364	0.562094	0.0118878	0.238016
RPL21P123	17.4902	-1.01795	0.0118898	0.238016
VCPKMT	318.659	-0.34069	0.0119206	0.238016
SNED1	275.376	-0.589995	0.0119276	0.238016
WWC2	132.232	-0.502871	0.0119456	0.238016
IFT57	197.114	-0.407793	0.0119499	0.238016
DPH6	119.501	-0.412962	0.0119547	0.238016
PSMF1	2187.65	0.840277	0.011968	0.238016
ENSG00000280046	9.64614	-1.03327	0.0119848	0.238016
ENSG00000266803	5.44013	-1.43069	0.0119887	0.238016
FAT1	22.9518	2.1263	0.0120094	0.238016
TNFAIP1	264.65	0.330985	0.0120361	0.238016
PNPLA2	2832.48	0.821513	0.0120368	0.238016
KIF2C	20.0582	0.974105	0.0120403	0.238016
MAP2K7	1350.07	0.518374	0.012045	0.238016
ISG20L2	777.69	0.227243	0.0120489	0.238016
PRDM8-AS1	8.12579	-1.1505	0.0120502	0.238016
NDUFA5	513.098	-0.328123	0.0121218	0.239039
STXBP4	175.961	-0.442356	0.0121264	0.239039
RPS3AP34	6.41832	-1.51095	0.0121611	0.239482
ZNF26	529.492	-0.30738	0.0121811	0.239634
ENSG00000279077	36.0535	-0.651463	0.0121987	0.23974
DMD	10.2014	-1.1094	0.0123229	0.241766
TMEM161B	618.714	-0.387265	0.0123658	0.241766
PCNA	350.96	0.392966	0.0123698	0.241766
ENSG00000248503	44.4608	1.23402	0.0123717	0.241766
PSMD11	947.657	0.170567	0.0123805	0.241766
SLC22A23	291.73	1.35827	0.0123814	0.241766
ERP27	171.849	-0.453396	0.0123881	0.241766
RNF26	584.685	0.312262	0.0124354	0.241913
FAM153A	114.162	-0.934805	0.0124504	0.241913
MTERF2	101.113	-0.481158	0.0124564	0.241913
ENSG00000279796	36.9352	-0.840145	0.0124702	0.241913
STING1	1199.25	0.259989	0.012473	0.241913
TSC2	1484.12	0.220004	0.0124861	0.241913
ASF1B	86.4679	0.576215	0.0124933	0.241913
FOXRED2	70.3513	0.561508	0.0125015	0.241913
GLYR1	1632.43	0.227889	0.0125068	0.241913
CAP2P1	32.0527	-0.78012	0.01259	0.243283
CEP43	136.151	-0.419491	0.012609	0.243382
MARCHF3	120.82	1.35091	0.012639	0.243382
ANXA3	171.546	1.57746	0.0126398	0.243382
IMPACT	269.563	-0.29942	0.0126473	0.243382
JAK3	5238.53	0.325838	0.0126653	0.243382
C17orf107	371.314	1.03767	0.0126752	0.243382
PDIA4	1132.62	0.245447	0.0127173	0.243382
DOLK	168.162	0.283758	0.0127183	0.243382
NUTM2E	3.59235	-2.93153	0.0127525	0.243382
PPFIA4	34.5318	1.11167	0.0127629	0.243382
ATF6B	1377.81	0.201688	0.0127745	0.243382
ENSG00000285399	177.056	-0.401069	0.0127914	0.243382
ENSG00000271964	143.046	-0.590083	0.0127927	0.243382
ATF4P3	19.4905	-0.907055	0.0127996	0.243382
RN7SL242P	9.28633	-1.09888	0.0128016	0.243382
PSMD8	723.733	0.266418	0.0128104	0.243382
CCSER1	46.5555	-0.751167	0.0128123	0.243382
NPM1P37	21.062	-0.84955	0.0128187	0.243382
POU5F2	148.251	-0.746581	0.0128389	0.243417
IRAK1	1626.28	0.290395	0.0128776	0.243417
ARL4A	644.849	1.2898	0.0128805	0.243417
TXNDC11	1077.14	0.280242	0.0128944	0.243417
NDUFS6	111.276	-0.445847	0.0128945	0.243417
FOXP1-IT1	83.1814	-0.630088	0.0128954	0.243417
GUCD1	2839.88	0.835687	0.0129076	0.243417
ZNF391	28.5146	-0.736986	0.0129331	0.243434
NMB	19.5056	-0.65982	0.0129333	0.243434
TRAJ29	30.0252	-0.844464	0.0129925	0.244064
SESTD1	647.477	-0.426796	0.013014	0.244064
ALG10B	273.015	-0.416875	0.0130219	0.244064
MFSD2B	257.908	1.69787	0.0130255	0.244064
WDPCP	193.411	-0.348493	0.0130396	0.244064
VAMP5	182.647	0.43647	0.0130415	0.244064
GNA12	1278.47	0.60786	0.0130558	0.244098
INHBA	44.2541	1.75345	0.013108	0.244533
H4C3	252.092	0.488018	0.0131217	0.244533
AASS	68.0526	-0.716333	0.0131696	0.244533
GPR199P	12.4808	-0.741883	0.0131735	0.244533
TBC1D25	551.992	0.573602	0.0131808	0.244533
HNRNPA2B1	5599.89	-0.35653	0.0132109	0.244533
NELL2	1057.1	-0.637604	0.013222	0.244533
CA3-AS1	31.1079	1.43597	0.0132254	0.244533
SREBF2	2431.04	0.283359	0.0132294	0.244533
DMTF1	2093.69	-0.340385	0.0132433	0.244533
ARMCX1	12.6148	-0.92223	0.0132513	0.244533
TP73	10.1322	1.08011	0.0132526	0.244533
COL19A1	153.117	-1.43209	0.0132852	0.244533
RIC8A	1300.83	0.261907	0.0132889	0.244533
MCPH1-DT	42.1045	0.491119	0.0132979	0.244533
ENSG00000250075	26.8762	-0.863132	0.0133013	0.244533
TRBV13	26.2814	-1.32441	0.0133099	0.244533
SUGCT	6.64555	-1.26591	0.0133296	0.244533
ENSG00000249456	28.2962	1.33063	0.0133367	0.244533
LY6G5B	51.7612	-0.627043	0.0133395	0.244533
GPATCH2L	2213.88	-0.20588	0.0133411	0.244533
RN7SKP30	7.46525	-1.04117	0.013364	0.244706
ZER1	2391.64	1.17086	0.0133755	0.244706
ENSG00000272483	4.78646	-1.68174	0.0134197	0.245286
APOBEC3C	2757.4	0.439715	0.0134343	0.245322
UGCG	1147.46	0.535026	0.0134744	0.245599
ATXN7	267.467	-0.422422	0.0134745	0.245599
ZCCHC9	178.153	-0.297518	0.0134959	0.245662
MED29	928.251	0.185858	0.0135092	0.245662
HSPE1P26	6.98737	-1.90475	0.0135156	0.245662
SLC35F5	1124.55	-0.233975	0.0135485	0.246025
TEX9	28.2965	-0.67054	0.0135606	0.246025
CEP170	669.386	-0.427004	0.0135868	0.246271
MTND5P5	15.7309	-1.68393	0.0136386	0.246883
MICAL2	5791.53	1.18728	0.0136464	0.246883
EXO1	18.2001	0.802216	0.0136707	0.246883
DBH-AS1	38.0931	-0.836664	0.0136709	0.246883
STON2	506.411	-0.799419	0.0136848	0.246906
ENSG00000272746	25.1415	-0.621868	0.0137851	0.247975
BCLAF3	220.522	-0.36163	0.0137852	0.247975
TNRC18P1	70.1104	-0.831356	0.0137971	0.247975
ZNF574	337.625	0.273127	0.0138066	0.247975
CCNB1	35.3587	0.662761	0.0138073	0.247975
LAMP1	3588.59	0.227774	0.013855	0.248604
MED27	251.414	0.215256	0.0138768	0.248604
VAV3	1090.71	-0.306077	0.0138804	0.248604
ENSG00000279481	20.7373	-0.816235	0.0138993	0.24868
DDX18	1657.7	-0.215888	0.0139206	0.24868
TVP23C	145.279	-0.434446	0.0139492	0.24868
TPST1	68.581	0.766346	0.0139524	0.24868
ENSG00000258365	10.5768	-0.951062	0.0139548	0.24868
TNFSF4	194.612	-0.816861	0.0139992	0.24868
ZC2HC1A	95.3977	-0.638201	0.0140124	0.24868
WDTC1	2694.23	0.692991	0.0140172	0.24868
TMEM65	779.927	-0.293196	0.0140266	0.24868
CCT6B	39.6542	-0.569078	0.0140316	0.24868
RNU6-540P	5.45269	-1.32637	0.0140487	0.24868
ENSG00000272750	42.1726	-0.652662	0.0140597	0.24868
LINC01422	172.138	-0.554148	0.0140621	0.24868
RNF182	1302.36	2.9642	0.0140729	0.24868
GPRASP1	250.698	-0.509742	0.014093	0.24868
RNU6-1016P	22.0737	-0.923447	0.0140948	0.24868
SPC25	6.69504	1.12703	0.0141004	0.24868
TCN1	148.027	1.26253	0.0141209	0.248764
ENKUR	104.344	-1.05778	0.0141343	0.248764
DNAJC2	353.594	-0.359928	0.0141432	0.248764
ANKRD20A11P	37.8708	-1.71005	0.0141689	0.248991
CLC	614.908	0.769768	0.0142012	0.249274
PTP4A2P2	27.8534	-1.14186	0.0142324	0.249274
DHCR7	163.558	0.429637	0.0142428	0.249274
DOCK7	211.669	-0.453931	0.0142516	0.249274
ZNF891	341.869	-0.37988	0.0142547	0.249274
MIR7854	5.42136	-1.47639	0.0142704	0.249274
ARID4A	822.536	-0.363134	0.014274	0.249274
TRIM58	14220.5	1.76587	0.0143443	0.249642
BCL11A	688.901	-0.646834	0.0143696	0.249642
ETFRF1	150.361	-0.412693	0.0143781	0.249642
WSB2	785.911	0.283943	0.0143792	0.249642
ENSG00000288032	19.9719	-0.756468	0.01438	0.249642
ZNF788P	5.33634	1.36062	0.0143838	0.249642
C18orf21	128.895	-0.417403	0.0143843	0.249642
LYPLAL1-DT	30.7942	-0.90383	0.0144373	0.250219
PDK1	1104.46	-0.494057	0.0144466	0.250219
CAAP1	206.381	-0.293404	0.0144564	0.250219
SUCLG2	585.741	-0.258106	0.0144686	0.250219
ZNF672	736.2	0.280149	0.0145061	0.250645
HP	84.8704	1.57196	0.0145341	0.250908
ZBTB20	1320.29	-0.429073	0.0145589	0.251115
ELOVL7	424.047	-0.914982	0.0145781	0.251225
ENSG00000223855	20.0178	-1.02262	0.0146107	0.251567
ENSG00000255301	4.8041	-1.46423	0.0146504	0.252028
ENSG00000259326	40.6637	-0.835689	0.0146693	0.252132
BLOC1S3	425.978	0.252811	0.0147227	0.252828
FAM76B	723.562	-0.309294	0.0147644	0.253323
ENSG00000230092	50.0268	-0.624941	0.0148372	0.254169
SLC25A1	493.388	0.319758	0.0148397	0.254169
ENSG00000279366	17.7065	-0.823286	0.014884	0.254644
GOLGA6L9	29.6556	-0.707382	0.0149089	0.254644
ENSG00000268833	7.53588	2.06672	0.0149164	0.254644
ENSG00000259366	114.367	-0.36785	0.01492	0.254644
CCDC82	866.345	-0.424982	0.0149324	0.254644
USP51	48.7866	-0.614033	0.0149621	0.254856
IPO11	226.704	-0.280857	0.0149906	0.254856
SLC15A2	122.523	-0.530512	0.0150041	0.254856
ZNF280D	292.066	-0.317547	0.0150044	0.254856
CAMTA1	227.758	-0.327463	0.0150162	0.254856
MTERF4	993.518	-0.358752	0.0150288	0.254856
ZNF706	871.65	-0.214773	0.0150359	0.254856
FIS1	716.768	0.755865	0.0150737	0.255276
NF2	1209.72	0.180106	0.015185	0.256839
ARGLU1	3706.39	-0.244913	0.0151922	0.256839
FCGR1A	182.121	0.941875	0.0152346	0.257148
TRAJ2	10.9576	-1.04736	0.0152374	0.257148
AHCY	266.463	0.349452	0.0152581	0.257148
CFAP97D2	9.50218	-1.62197	0.0152804	0.257148
ENSG00000251682	49.9957	-0.893352	0.0152931	0.257148
FAM214B	1363.29	0.927881	0.0153109	0.257148
ENSG00000279513	27.8893	-0.782327	0.0153197	0.257148
RETN	77.1278	1.46024	0.0153254	0.257148
USP5	658.711	0.198763	0.0153516	0.257148
FKTN	244.826	-0.389982	0.0153621	0.257148
H3C1	317.373	0.474286	0.0153723	0.257148
PDE8A	385.529	-0.317131	0.0153789	0.257148
ZNF227	220.343	-0.353123	0.0153811	0.257148
HNRNPH3	1021.92	-0.416876	0.0154062	0.257347
MIR3680-1	5.08293	-1.5636	0.0154273	0.257481
PRR29	16.7689	0.816591	0.0154812	0.257568
H2BC20P	282.092	-0.306961	0.0154855	0.257568
FBXO4	123.492	-0.323743	0.0154887	0.257568
KMT2B	2105.19	0.202929	0.0154906	0.257568
COA5	292.506	-0.271344	0.0154983	0.257568
SLC38A11	48.2719	-1.77773	0.0155431	0.258094
RNF141	710.908	-0.41762	0.0155585	0.258131
SLC39A7	344.135	0.263167	0.0156206	0.258942
CDH26	33.2443	-0.493593	0.0156424	0.258977
BLVRB	533.512	1.07971	0.0156492	0.258977
TMEM161B-DT	768.286	-0.442684	0.0156623	0.258977
LETM1	896.818	0.25828	0.0156976	0.259152
SEPTIN11	809.277	-0.302293	0.0156993	0.259152
C1R	37.743	0.434217	0.0157149	0.25919
PTK7	65.759	-0.648345	0.0157563	0.259655
MALAT1	273008	-0.516399	0.0157834	0.259838
KAT5	553.944	0.209919	0.0158064	0.259838
NAA25	547.437	-0.288723	0.0158264	0.259838
CXCR6	116.67	0.749718	0.0158322	0.259838
METTL21EP	23.1812	-0.71508	0.0158399	0.259838
EID1	990.786	-0.283043	0.015847	0.259838
NCAPD2	1257.55	0.238746	0.015885	0.259893
LARP1	4044.15	0.291799	0.0158905	0.259893
RRP9	132.273	0.287342	0.0158919	0.259893
B4GALT3	694.628	0.506413	0.0159245	0.259893
KIF15	31.649	0.875513	0.0159404	0.259893
LINC00476	218.324	-0.368986	0.0159512	0.259893
GKAP1	56.8666	-0.391764	0.0159555	0.259893
MMP8	546.604	1.89858	0.0159565	0.259893
FOXK2	772.187	0.216443	0.0159905	0.259923
ZNFX1	2514.25	0.301369	0.0160054	0.259923
LINC01588	358.474	-0.345745	0.0160106	0.259923
ENSG00000258904	21.8669	-0.76769	0.0160114	0.259923
CEP135	382.8	-0.33889	0.0160521	0.260242
ENSG00000278212	50.731	-0.961396	0.0160576	0.260242
HJURP	25.0784	0.925721	0.016111	0.260892
YIF1A	154.023	0.3318	0.0161419	0.261176
ENSG00000279425	74.6896	-0.515082	0.0162114	0.262084
COPG1	1353.67	0.189832	0.0162569	0.262287
ENSG00000251600	47.8707	-0.801621	0.0162691	0.262287
ITPRID2-DT	22.8549	-0.636129	0.016272	0.262287
MBD1	1190.86	0.176622	0.0162775	0.262287
TOP2B	2458.07	-0.291216	0.0163073	0.262301
HNRNPD	1755.39	-0.284158	0.0163217	0.262301
SEC14L4	19.7264	2.26307	0.0163383	0.262301
HEPACAM2	54.9106	2.63784	0.0163429	0.262301
ENSG00000283499	5.63255	-1.18358	0.0163646	0.262301
FAM78A	3267.32	0.296224	0.0163682	0.262301
PEF1	650.856	0.247226	0.016372	0.262301
PSMC4	590.065	0.191837	0.0164277	0.262707
TCF4	648.189	-0.561774	0.0164381	0.262707
NEMF	842.398	-0.345916	0.016467	0.262707
SLC35A3	443.682	-0.328534	0.0165154	0.262707
NOG	113.087	-1.00177	0.0165175	0.262707
RNF213	26497.9	0.235558	0.0165343	0.262707
DAB2IP	33.3168	0.954917	0.016544	0.262707
ZC3H4	1926.83	0.196219	0.0165619	0.262707
SPTB	1994.21	1.75151	0.0165665	0.262707
ZDHHC5	1686.36	0.174271	0.016571	0.262707
UCK1	230.962	0.240142	0.0165813	0.262707
ENSG00000287261	6.6207	1.57474	0.0165884	0.262707
LUC7L	890.324	-0.23636	0.016596	0.262707
DCBLD2	29.8544	-0.694589	0.0166052	0.262707
ENSG00000227355	13.1953	-1.06961	0.0166111	0.262707
IDH2	1031.74	0.251606	0.0166174	0.262707
E2F4	1147.16	0.270084	0.0166253	0.262707
FEN1	121.701	0.322859	0.0166704	0.263207
NR2C1	455.105	-0.287118	0.0166959	0.263332
RGS17P1	56.2015	-0.704845	0.0167052	0.263332
COPZ1	1158.55	0.288209	0.0167453	0.263752
PPP1R18	4144.49	0.367653	0.0167956	0.263835
AKAP9	1588.5	-0.498633	0.0168359	0.263835
RAB27B	1010.35	-0.729247	0.0168419	0.263835
ENSG00000251652	4.7705	-1.58614	0.016851	0.263835
MPDU1	372.857	0.300798	0.0168561	0.263835
NOA1	501.01	0.250899	0.0168588	0.263835
CASC3	1941.52	0.540218	0.0168647	0.263835
DCAF12	16134.8	1.68862	0.0168709	0.263835
PSME1	2026.88	0.245738	0.0168735	0.263835
BBOF1	220.261	1.56757	0.0168852	0.263835
QTRT2	465.374	-0.229473	0.0169399	0.264079
UBE2L6	1053.61	0.395026	0.0169751	0.264079
ATP13A2	846.793	0.282493	0.0169988	0.264079
SYS1	624.607	0.185365	0.0170051	0.264079
ENSG00000279981	20.3976	-0.898055	0.0170194	0.264079
RASGRF1	10.6511	1.97038	0.0170198	0.264079
NUP188	1018.12	0.162874	0.0170208	0.264079
MIRLET7A1HG	352.682	-0.245424	0.0170281	0.264079
TMPRSS3	25.6004	0.886286	0.0170528	0.264079
ENSG00000279236	31.9399	-0.629173	0.0170604	0.264079
CTSE	7.89029	2.30901	0.017075	0.264079
RPN1	2057.69	0.227202	0.0170803	0.264079
TTC28-AS1	191.022	-0.286689	0.0170838	0.264079
OXNAD1	1135.42	-0.454853	0.0170994	0.264079
ENSG00000272054	19.6531	-0.93512	0.0171108	0.264079
DEGS1	847.931	0.234521	0.0171165	0.264079
STIL	141.035	0.892973	0.0171851	0.264686
UBE2S	202.397	0.411252	0.0171907	0.264686
FBXO7	7574.86	1.18358	0.0171963	0.264686
LLPH	268.243	-0.283182	0.0172827	0.265519
TBCC	667.64	0.239117	0.017291	0.265519
ENSG00000261327	6.46032	-1.58737	0.0173104	0.265519
WASF2	8696.73	0.715919	0.0173125	0.265519
LYL1	822.678	1.10603	0.0173182	0.265519
AGPAT3	2464.19	0.30219	0.0173493	0.265684
LINC00534	19.9418	-1.05898	0.0173561	0.265684
NINJ2-AS1	252.066	0.502283	0.0173819	0.265748
CRBN	1425.47	-0.242846	0.0173995	0.265748
SNHG14	2037.68	-0.405102	0.01741	0.265748
LPP	2705.66	-0.315261	0.0174145	0.265748
CUBN	210.553	-0.540129	0.0175059	0.266934
FRG1CP	233.999	-0.695268	0.0175225	0.26698
ARHGAP44	4.00511	1.92442	0.0175464	0.267135
WDR35	157.21	-0.344469	0.0175637	0.267191
WDR24	269.406	0.324565	0.0176058	0.26722
PTDSS1	1476.11	0.18905	0.0176151	0.26722
ENSG00000275227	24.276	-0.664719	0.0176209	0.26722
GGA3	1221.42	0.188563	0.017631	0.26722
NCS1	13.5859	0.96343	0.0176337	0.26722
MIR8066	4.2771	-1.65005	0.0176725	0.267411
UBE2C	16.8527	0.950316	0.0176737	0.267411
LINC01891	39.7193	-0.779338	0.0176906	0.267461
HACD1	23.05	1.2124	0.0177713	0.268474
WNT11	7.79138	-1.21682	0.017855	0.26953
ALDH7A1	9.52152	-1.13926	0.0179529	0.270577
ENSG00000270060	57.5692	-0.569815	0.0179547	0.270577
LRBA	3361.53	-0.290328	0.0179658	0.270577
RAD23A	1178.49	0.616224	0.0179838	0.270641
BACH1-IT2	51.3574	-0.681259	0.0180663	0.271674
KRT1	886.554	2.43015	0.0181157	0.272208
PPP6R1	4087.02	0.29104	0.0182727	0.274357
CCDC141	308.872	-0.672884	0.0183177	0.274822
ZNF284	54.0882	-0.4138	0.0183459	0.274893
EFTUD2	1593.51	0.208096	0.018372	0.274893
TNS1	6126.69	1.74018	0.0183752	0.274893
RETREG1-AS1	8.74951	-1.21126	0.0183786	0.274893
ENSG00000286342	18.8934	2.40526	0.018419	0.275137
YIPF2	326.661	0.458778	0.0184352	0.275137
PGBD1	24.8395	-0.676941	0.018437	0.275137
OAZ2	1302.11	0.829158	0.0184699	0.275418
BNIP3L	15699	1.49521	0.0185047	0.275648
ANKAR	203.179	-0.316304	0.0185221	0.275648
ENSG00000279554	43.8624	-0.531652	0.0185275	0.275648
ENSG00000279670	26.5746	-0.856563	0.0185643	0.275985
SZRD1	2370.61	0.19604	0.0186252	0.276521
ZCCHC7	445.682	-0.296228	0.0186307	0.276521
C3orf35	145.933	-0.551244	0.0186514	0.276521
IFT88	152.949	-0.37665	0.0186699	0.276521
ENSG00000272799	7.81469	-0.989671	0.0186927	0.276521
TFR2	84.8182	1.07522	0.018701	0.276521
TSPO2	13.5787	2.45097	0.0187022	0.276521
KIF27	87.354	-0.549797	0.0187132	0.276521
FAM210B	3579.69	1.39777	0.0187325	0.276578
ARF5	1064.53	0.307355	0.0187453	0.276578
RASA3-IT1	36.4877	-0.965842	0.0187653	0.276625
ZIK1	117.158	-0.432395	0.018784	0.276625
ELL2	670.669	0.669243	0.0187908	0.276625
LINC00412	12.9014	-0.817621	0.0188087	0.276679
ADAM10	3777.33	-0.291495	0.0188257	0.276722
FAM168A	1175.57	0.131391	0.0188401	0.276727
GBP4	2562.43	0.53711	0.0188645	0.276877
SLC6A9	96.8582	1.71598	0.0189013	0.27721
NHLRC3	517.919	-0.229943	0.0189868	0.278255
TAP2	1273.46	0.265861	0.01901	0.278282
DDX10	256.393	-0.349443	0.0190185	0.278282
MAP2K2	1455.88	0.346625	0.0190312	0.278282
ITGB7	2494.05	0.325219	0.0190827	0.278622
ALAS1	342.625	0.472276	0.0190892	0.278622
IGHA1	2939	1.44949	0.0190972	0.278622
ENSG00000262429	4.72834	-1.1604	0.0191327	0.278642
ENSG00000237017	7.35001	0.948478	0.0191444	0.278642
TMSB15B-AS1	15.51	-0.693882	0.0191552	0.278642
RPS6KA1	2595.21	0.266959	0.0191706	0.278642
PREX1	7923.55	0.252359	0.0191765	0.278642
ENSG00000279544	62.7217	-0.625303	0.0191887	0.278642
KIAA0100	3757.07	0.170318	0.019198	0.278642
GSDMD	1122.1	0.325862	0.0192337	0.278953
RNF123	1238.89	0.930694	0.019284	0.279476
ENSG00000261451	31.136	-0.776536	0.0193296	0.2796
CNPY2	47.191	-0.362646	0.0193343	0.2796
AK3P3	9.22313	-0.944654	0.0193465	0.2796
PHLDA3	10.7959	0.940036	0.0193517	0.2796
ZRANB3	77.4864	-0.411269	0.0193639	0.2796
ENSG00000273353	8.17333	-0.895181	0.0194607	0.280572
GATA1	188.034	1.45718	0.019466	0.280572
MXI1	3335.79	1.28268	0.0194742	0.280572
ENSG00000250397	24.3454	-0.629646	0.0195291	0.280998
TSC22D1	1970.58	-0.479259	0.0195325	0.280998
PAWR	109.956	-0.711441	0.0195624	0.281222
NFIX	1269.3	1.35864	0.0196077	0.281222
PPM1M	1292.38	0.294245	0.0196223	0.281222
P4HB	3680.92	0.279548	0.0196223	0.281222
FANCG	121.357	0.286101	0.0196407	0.281222
DNAJC5	2640.96	0.319287	0.0196407	0.281222
ENSG00000225513	13.2052	-0.760269	0.0196711	0.281222
LINC02731	21.1601	-0.690896	0.0196815	0.281222
SH3YL1	424.246	-0.430662	0.0197122	0.281222
ENSG00000217512	32.263	-0.560371	0.0197378	0.281222
EPB41	21607.7	1.21239	0.0197452	0.281222
ZNF248	145.47	-0.449175	0.0197536	0.281222
TTC33	312.615	-0.363562	0.0197546	0.281222
ENSG00000283236	13.9117	-0.784477	0.0197695	0.281222
AMBRA1	933.49	0.233572	0.019772	0.281222
ENSG00000247345	7.17137	-0.974222	0.0197942	0.281222
ZMYND11	776.638	-0.312693	0.0198041	0.281222
RMDN1	325.077	-0.219569	0.0198136	0.281222
PA2G4P4	14.1761	-0.918369	0.0198335	0.281222
SCAP	1340.42	0.267844	0.0198351	0.281222
ARAF	1314.79	0.269778	0.019895	0.281867
THAP12P7	8.28337	-1.02952	0.0199386	0.282281
SMARCE1P1	21.531	-0.823224	0.0199689	0.282506
TMEM86B	86.6959	0.966208	0.0200521	0.283479
UPF3B	73.3759	-0.412602	0.0200675	0.283491
SBNO2	2613.16	0.390181	0.0200976	0.283523
LINC02728	39.585	-0.567348	0.0200986	0.283523
ENSG00000279679	23.286	-0.953732	0.020152	0.284071
PREB	518.691	0.295506	0.0201898	0.284233
GDAP2	953.343	-0.268699	0.0201926	0.284233
MRTFB	355.086	-0.369713	0.0202825	0.285051
TMIGD2	114.16	-0.682368	0.020285	0.285051
ENSG00000273674	6.32457	-1.09762	0.0202943	0.285051
MDM4	4303.84	-0.204121	0.0203455	0.285566
MCRS1	745.578	0.211775	0.0203736	0.285716
TAF6	508.655	0.242139	0.0203853	0.285716
E2F8	16.8014	1.30689	0.0204902	0.28698
PDZD2	28.6684	-0.714226	0.0205116	0.287074
RETREG2	3193.76	0.678986	0.0205264	0.287076
THOP1	236.834	0.322678	0.0205464	0.287098
RFWD3	627.596	0.194714	0.0205572	0.287098
WBP1	162.574	-0.358032	0.0205756	0.287149
TBP	216.863	-0.269564	0.0206105	0.287432
L3MBTL2-AS1	18.9454	-0.754185	0.0206277	0.287468
MAP3K1	5492.14	-0.264509	0.0206436	0.287485
TSHR	7.31613	1.22122	0.0206711	0.28756
DHCR24	175.236	0.527177	0.0206784	0.28756
PSMC6	645.609	-0.212228	0.0206977	0.287596
HSPE1P11	8.44205	-1.02932	0.0207103	0.287596
WDFY2	1496.27	-0.294303	0.0207627	0.287871
MIR550A1	6.9205	-1.04849	0.0207755	0.287871
GLS2	18.027	0.616193	0.0207914	0.287871
CAVIN2	2324.73	-0.836728	0.0207956	0.287871
CCDC191	86.2793	-0.491127	0.0208143	0.287871
MBNL1-AS1	62.1354	-0.529476	0.0208182	0.287871
CDC42-IT1	70.0194	-0.507877	0.020854	0.287878
BRPF3	1028	0.305189	0.0208699	0.287878
RLIM	2050.72	-0.256702	0.0208744	0.287878
ENSG00000236283	5.65549	-1.80264	0.0208931	0.287878
GFI1	632.013	0.491363	0.020904	0.287878
EMC2	277.082	-0.374726	0.0209069	0.287878
PRKAR2B	1457.61	-0.813507	0.0209231	0.287899
ENSG00000259649	6.18538	-1.15357	0.0209413	0.287947
ZNF350	345.465	-0.318309	0.0209799	0.288275
ENSG00000238035	14.3352	-0.820389	0.0210121	0.288321
PRDM16	9.67162	1.53245	0.0210228	0.288321
GPSM2	85.6798	0.64855	0.0210296	0.288321
EPB41L4A-AS1	239.855	-0.316426	0.0210481	0.288321
SS18	1070.9	-0.197923	0.0210568	0.288321
TRAF7	860.83	0.275004	0.0210811	0.288373
ENSG00000269982	18.1361	-0.766934	0.02109	0.288373
LINC00996	25.4932	-0.909999	0.021118	0.288554
SLC25A44	679.882	0.254848	0.0211348	0.288582
ENSG00000261094	37.6853	-0.489863	0.0211986	0.289251
NIPBL-DT	544.976	-0.289407	0.021233	0.289319
PCSK5	348.917	-0.356728	0.0212331	0.289319
POLI	348.523	-0.265007	0.0212723	0.289652
ENSG00000269919	57.629	0.710188	0.0212894	0.289679
OSBPL9	834.693	-0.261152	0.0213088	0.289679
FAM133DP	48.5023	-0.785386	0.0213186	0.289679
PDCD4	2345.84	-0.330781	0.0213455	0.289718
MYCBP2	6708.09	-0.207427	0.0213511	0.289718
HMBOX1	1128.36	-0.19978	0.0213696	0.289769
RNF167	1375.9	0.245857	0.0214261	0.290195
ZNF204P	35.6277	-0.687321	0.0214306	0.290195
PTS	254.565	-0.338227	0.0214492	0.290246
RHBDD3	111.735	0.389316	0.0214996	0.290727
WDR5	471.193	0.217301	0.0215974	0.291848
WWP1	1683.08	-0.272167	0.0216368	0.29196
NR1H3	51.7904	0.406509	0.0216428	0.29196
TEAD2	6.07688	1.89807	0.0216504	0.29196
U2AF2	2225.76	0.175563	0.0216881	0.292267
SLC2A4	9.90888	3.175	0.0217301	0.292437
ZNF439	118.613	-0.531592	0.0217392	0.292437
LINC01473	35.9997	-0.743221	0.0217589	0.292437
ENSG00000226824	73.9838	-0.41095	0.0217621	0.292437
LINC02009	27.2347	2.13222	0.0217854	0.292437
ZNRD2	125.14	0.281228	0.0217902	0.292437
RABGGTB	1141.84	-0.280327	0.0218258	0.292549
ACBD6	476.892	-0.276117	0.0218285	0.292549
TRBV24-1	24.2706	-1.01016	0.0218559	0.292629
TJAP1	511.522	0.21864	0.0218643	0.292629
CDCA3	13.1997	0.958765	0.0219212	0.293176
WDR26	7652.58	0.877932	0.0219452	0.293176
RNPS1	2154.07	0.159284	0.0219562	0.293176
UQCRC1	835.037	0.302973	0.0219975	0.293176
LINC01547	20.6513	-0.548831	0.0219995	0.293176
ZNF879	102.541	-0.391919	0.0220104	0.293176
DNM3	378.872	-0.785856	0.0220242	0.293176
SNORD20	30.8507	-0.648577	0.0220249	0.293176
FLACC1	91.094	0.86643	0.0220687	0.29356
ACTG1P3	30.9562	-0.633569	0.0220926	0.293679
ATRAID	657.466	0.183812	0.022128	0.293839
ELOF1	366.78	0.673897	0.0221346	0.293839
MUS81	584.766	0.252017	0.0221982	0.294336
ATM	11355.3	-0.316833	0.0222391	0.294336
SYN3	4.24404	-2.28127	0.022261	0.294336
MALT1-AS1	12.9861	0.716125	0.0222724	0.294336
SCYL1	711.595	0.263198	0.0223021	0.294336
SRPRB	343.537	0.250747	0.022314	0.294336
LMTK2	1087.31	0.290754	0.0223244	0.294336
ENSG00000273035	6.7529	-1.29044	0.0223297	0.294336
GUF1	564.131	-0.286255	0.0223319	0.294336
MYEF2	154.841	-0.552846	0.0223423	0.294336
VPS72	316.351	0.313183	0.0223427	0.294336
SYNCRIP	2112.73	-0.225217	0.0223524	0.294336
MTHFD2L	247.413	-0.358104	0.0223753	0.294441
PPIAP72	22.2852	-0.712772	0.0224199	0.294604
ENSG00000273156	70.7716	-0.400876	0.0224266	0.294604
ICMT	525.534	0.246724	0.0224329	0.294604
SMARCE1	542.043	-0.375708	0.0224637	0.294812
ZFYVE1	418.485	0.462594	0.0224928	0.294996
PTBP1	3873.46	0.174656	0.0225678	0.295592
BOLA3-AS1	27.0956	-0.541553	0.0225684	0.295592
ENSG00000279954	17.6843	-0.875431	0.0226164	0.296022
EXPH5	77.3518	-0.633434	0.0226539	0.296215
IGHV1-18	70.6606	1.30537	0.022686	0.296215
ENSG00000266896	29.2218	-0.653328	0.0226889	0.296215
TCEAL4	27.3586	-0.565576	0.0226916	0.296215
GBA	364.227	0.380217	0.0227671	0.297002
CKS2	20.2279	0.640353	0.0227954	0.297095
TBCE	60.5518	-0.514111	0.0228116	0.297095
GPS1	866.215	0.186561	0.0228331	0.297095
ENSG00000251095	6.64279	2.39833	0.0228385	0.297095
RPS7P3	8.87027	-0.887884	0.022861	0.297095
ENSG00000259415	8.47044	-0.858804	0.0228651	0.297095
ENSG00000241772	26.225	-0.819253	0.0229185	0.297591
EIF3A	2707.4	-0.202538	0.0229391	0.297661
ENSG00000205037	3.54692	-1.41716	0.0229729	0.297903
ENSG00000236194	131.778	-0.543087	0.0230448	0.298467
MIR5690	10.7103	-1.29273	0.0230706	0.298467
BNIP2	2777.15	-0.300689	0.0230786	0.298467
ENSG00000285994	74.0243	-0.730215	0.0230903	0.298467
WDR45	378.984	0.598967	0.0230926	0.298467
TMED3	393.568	0.194213	0.0231408	0.298894
PRRT1	6.56118	-1.29061	0.0231697	0.299069
ENSG00000251379	4.55798	-1.74679	0.0232073	0.299357
DCUN1D4	499.759	-0.258514	0.0232422	0.29959
SLC4A11	6.57927	1.03815	0.0232625	0.29959
MICU2	513.719	-0.250355	0.0232712	0.29959
NCAPG	36.8732	0.764186	0.0233169	0.299591
IWS1	255.286	-0.359541	0.0233251	0.299591
ENSG00000259162	8.17272	-0.976463	0.0233306	0.299591
TDRD3	377.416	-0.295101	0.0233376	0.299591
ENSG00000225936	65.6494	-0.842654	0.0233477	0.299591
RIOX2	297.453	-0.283743	0.0234082	0.299917
KCNAB2	6069.34	0.274464	0.0234162	0.299917
ENSG00000235105	24.918	1.94604	0.023419	0.299917
ENSG00000276728	68.1102	-0.431257	0.0234445	0.299928
ENSG00000261654	29.9879	-0.657344	0.0234863	0.299928
PRKACB-DT	7.22977	-0.999715	0.0234932	0.299928
RBM25	2634.14	-0.3806	0.0234956	0.299928
EDC4	1026.73	0.175612	0.0235137	0.299928
TRIM44	2145.5	-0.17271	0.0235251	0.299928
MARS1	1105.24	0.155827	0.0235271	0.299928
GPR55	64.0592	1.01055	0.0235445	0.299955
YOD1	7453.72	1.44523	0.023568	0.300041
PRSS30P	49.5532	-0.653675	0.0235923	0.300041
SIRT1	716.627	-0.233868	0.0235972	0.300041
HIRA	173.301	0.198881	0.0236586	0.300626
C2orf88	818.777	-0.816822	0.0236842	0.300756
NPLOC4	2294.09	0.347564	0.0237283	0.300897
SEPTIN7	2484.79	-0.267144	0.0237521	0.300897
ENSG00000228590	31.5834	-0.753732	0.0237565	0.300897
PROB1	30.7532	0.582024	0.0237566	0.300897
ENSG00000240291	58.5248	-0.559906	0.0237818	0.301021
TM2D1	390.402	-0.246606	0.0238144	0.301239
RN7SKP230	39.3273	0.939047	0.0238602	0.301624
ENSG00000266993	39.9982	-0.641848	0.0238791	0.301668
LY75	455.273	-0.293405	0.0239089	0.301687
TAS2R10	5.32406	-1.3798	0.0239114	0.301687
ENSG00000278897	56.6614	-0.609918	0.0239293	0.301719
SAE1	552.549	0.205524	0.0239606	0.301728
PKHD1L1	248.666	-0.814267	0.0239609	0.301728
MIR663AHG	33.8368	0.907546	0.0239808	0.301759
NEPRO	727.355	-0.230706	0.024008	0.301759
ENSG00000230815	6.0741	-1.33356	0.0240235	0.301759
AP3D1	2050.67	0.189458	0.0240394	0.301759
AKT2	2821.17	0.398587	0.0240467	0.301759
NT5C3AP2	105.136	-0.664999	0.0240561	0.301759
KTN1	1197.66	-0.364305	0.0240711	0.301759
ATG9A	736.037	0.688587	0.0241307	0.302172
ATP2B1	3562.6	-0.594863	0.0241381	0.302172
INCENP	304.501	0.230913	0.0241627	0.302172
ZNF711	36.2945	-0.786389	0.0241657	0.302172
ZNF257	47.9888	-0.607351	0.0241914	0.3023
GNAZ	449.345	-0.820963	0.0242229	0.3025
KCNIP2	41.4412	-0.583024	0.0242484	0.302626
ZNHIT1	482.642	0.262794	0.02427	0.302703
IFNG	44.961	0.829768	0.024297	0.302721
ENSG00000271971	10.1579	-0.849121	0.0243023	0.302721
RAB1B	2270.65	0.299783	0.0243294	0.302865
ROPN1L	22.6883	0.747896	0.0243667	0.303137
MIR3609	163.503	-0.704598	0.024469	0.303785
MFSD8	414.49	-0.284972	0.0244707	0.303785
IFITM3	610.27	0.879725	0.0244715	0.303785
LRRC20	47.7506	0.484714	0.0244808	0.303785
BMP3	5.67658	-1.61803	0.0245453	0.304365
DCPS	415.037	0.230236	0.0245794	0.304365
SNORD13E	18.7372	-0.956957	0.024612	0.304365
CRYGS	37.4167	-0.517459	0.0246208	0.304365
AKT3	1228.3	-0.357468	0.02464	0.304365
SCFD1	676.456	-0.329056	0.0246415	0.304365
RETSAT	317.384	0.23893	0.0246518	0.304365
PSME4	3278.05	0.82466	0.0246518	0.304365
TRAPPC3L	28.668	-1.04247	0.024683	0.304559
MAP9	107.617	-0.488641	0.0247296	0.304942
FAM98B	437.507	-0.300167	0.0247547	0.304974
RBM4	723.788	-0.25302	0.0247634	0.304974
CCNT2	1495.38	-0.255107	0.0248157	0.305427
GMPR	1052.74	1.50827	0.0248897	0.305545
ENSG00000285130	9.99898	-0.797774	0.0248996	0.305545
CCND3	4054.52	0.24265	0.0249005	0.305545
UTRN	8426.57	-0.292357	0.0249057	0.305545
SLC2A14	22.189	1.80098	0.0249155	0.305545
PTCD3	1255.02	-0.203875	0.0249396	0.305545
PCOLCE2	6.67592	2.25536	0.0249764	0.305545
GTPBP1	1940.27	0.355498	0.0249783	0.305545
IP6K1	1042.37	0.464695	0.0249915	0.305545
ZNF319	656.683	0.269964	0.0249926	0.305545
MICB	343.802	0.308267	0.0250338	0.305545
ENSG00000286994	9.68147	-0.895929	0.0250344	0.305545
KAT6B	1419.53	-0.341038	0.0250703	0.305545
GADD45A	101.71	0.608887	0.0250844	0.305545
RRM2P3	21.8656	-0.820252	0.0250894	0.305545
IGLC3	186.933	1.52169	0.0250939	0.305545
RPN2	1970.26	0.183922	0.0250973	0.305545
WWP1-AS1	14.0603	-0.827976	0.025106	0.305545
EPM2AIP1	1274.82	-0.224066	0.0251264	0.305551
ENSG00000279394	28.8011	-0.71898	0.0251631	0.305551
PGAM1P8	28.4037	-0.925157	0.0251999	0.305551
ENSG00000259820	162.085	-0.49239	0.0252221	0.305551
ENSG00000261324	166.47	-0.383572	0.0252331	0.305551
ENSG00000230732	70.0573	-0.64196	0.0252391	0.305551
U2SURP	2515.56	-0.279821	0.0252431	0.305551
ENSG00000235785	8.51151	0.90034	0.0252567	0.305551
FAM53B	3907.75	0.352325	0.0252742	0.305551
DXO	218.329	0.273089	0.0252802	0.305551
STOX1	6.15876	-1.79008	0.0252853	0.305551
SLC25A25-AS1	263.356	-0.325382	0.025347	0.305551
LCOR	3590.56	-0.273795	0.0253666	0.305551
TKTL1	116.818	1.08286	0.0254871	0.305551
MYL4	64.8558	2.17484	0.0254951	0.305551
PXN	6116.62	0.26785	0.0255098	0.305551
HECTD3	725.472	0.28936	0.0255427	0.305551
RHAG	21.3125	2.05326	0.0255472	0.305551
FABP7P1	9.43141	-1.12972	0.025554	0.305551
NCDN	432.533	0.368267	0.0255616	0.305551
SMAGP	93.1348	0.34128	0.0255629	0.305551
RGS1	661.291	0.820189	0.0255648	0.305551
ENSG00000274902	4.27137	-1.28098	0.0255992	0.305551
MYCBP2-AS1	7.55579	0.894239	0.0256011	0.305551
IGLV3-21	82.9675	1.23476	0.0256369	0.305551
ENSG00000287918	6.30535	-0.830327	0.0256434	0.305551
P2RY1	144.79	-0.62923	0.0256465	0.305551
NCBP2	502.374	-0.226494	0.0256497	0.305551
PDE4DIP	523.445	-0.322931	0.0256507	0.305551
COA3	109.587	0.277863	0.0256686	0.305551
GPI	1700.6	0.321295	0.0256865	0.305551
FUBP3	592.228	-0.162191	0.0257003	0.305551
TAF8	1020.67	0.190255	0.0257026	0.305551
TRBV10-3	30.5164	0.774953	0.0257242	0.305551
GET3	519.814	0.449286	0.0257273	0.305551
CA3	6.82643	1.24463	0.0257325	0.305551
INPP5F	245.684	-0.30383	0.02577	0.305551
SF3B1	10214.2	-0.264266	0.0257777	0.305551
ENSG00000243155	21.8688	-0.553258	0.025788	0.305551
EIPR1-IT1	6.60486	-1.14467	0.0258054	0.305551
APOL4	12.7895	1.22773	0.0258137	0.305551
ENSG00000261546	15.1152	0.747556	0.025814	0.305551
ALKBH5	2737.24	0.292662	0.0258147	0.305551
ENSG00000236304	236.934	-0.918594	0.0258464	0.305551
SMARCD1	1101.68	0.14487	0.0258513	0.305551
FGF9	26.6004	-0.70163	0.0258595	0.305551
BMP6	186.735	-0.760425	0.0258675	0.305551
MGAT4A	3010.29	-0.311735	0.0258805	0.305551
DMAC2	346.861	0.200069	0.0258858	0.305551
INTS1	2528.59	0.288021	0.0258988	0.305551
WASHC4	2114	-0.326075	0.0259135	0.305551
POLR3F	177.223	-0.327802	0.0259178	0.305551
SHMT2	538.775	0.249692	0.025933	0.305551
ABCA9	6.82882	1.39557	0.0259644	0.305665
ENSG00000275719	16.8641	1.09682	0.0259739	0.305665
UBL7	505.997	0.621868	0.0260018	0.305809
PDCD1	152.386	0.598537	0.0260475	0.305845
RAI14	5.86042	-1.61217	0.0260585	0.305845
ZBTB37	1759.24	-0.325515	0.0260672	0.305845
PXDN	13.1757	-1.44054	0.0260847	0.305845
GTF2IP12	101.39	-0.595931	0.0260889	0.305845
ZNF431	678.544	-0.294793	0.026113	0.305845
LRPPRC	1537.99	-0.200172	0.0261144	0.305845
CD47	5008.25	-0.223553	0.0261296	0.305845
GABARAPL2	1935.09	1.06121	0.0261885	0.306279
ZDHHC23	110.203	-0.48348	0.0262113	0.306279
ITSN2	2350.87	-0.223217	0.0262168	0.306279
SLC25A37	31580.8	1.48491	0.0262292	0.306279
ENSG00000276517	149.488	-0.515972	0.0262778	0.306605
RNU6-807P	15.0328	-0.64568	0.0262884	0.306605
ENSG00000248521	9.65188	-1.01104	0.0263424	0.306973
KRT5	12.318	-1.02986	0.0263514	0.306973
ENSG00000238966	14.1458	-0.799789	0.0264288	0.307692
SNX12	486.828	0.201806	0.0264701	0.307835
TBC1D20	881.102	0.187218	0.0264725	0.307835
RAB30	664.539	-0.470859	0.026533	0.307921
SHPRH	851.332	-0.304208	0.0265343	0.307921
ANKRD44-IT1	221.209	-0.577852	0.0265492	0.307921
COPS6	465.248	0.17688	0.0265834	0.307921
GOLGA4	977.853	-0.402591	0.0266341	0.307921
RRM2B	447.886	-0.300498	0.0266529	0.307921
MDM1	310.182	-0.331087	0.026654	0.307921
FBXO31	487.094	0.262118	0.0266592	0.307921
OGA	4214.32	-0.252968	0.0266598	0.307921
MTIF3	213.136	-0.303695	0.0266723	0.307921
MYDGF	236.018	0.325851	0.0266734	0.307921
C5orf24	489.034	-0.282496	0.0266828	0.307921
RBFOX2	20.6126	-0.738412	0.0266841	0.307921
WASL	430.31	-0.287377	0.0267031	0.307958
TSPAN17	495.203	0.331121	0.0267578	0.308318
YTHDC2	992.607	-0.274212	0.0267757	0.308318
SMC5	1043.58	-0.354606	0.0267844	0.308318
RPS27A	1608.1	-0.590294	0.0267972	0.308318
LIMK1	838.561	0.24724	0.0268677	0.308821
PGAM1P6	11.2568	-1.12228	0.0268798	0.308821
ZNF17	88.6783	-0.32453	0.0269094	0.308821
KREMEN1	121.706	1.03318	0.0269136	0.308821
ENSG00000277958	10.0852	-1.10346	0.0269833	0.308821
RNU4-1	476.306	0.912328	0.0270108	0.308821
SEC16A	4007.9	0.171308	0.027011	0.308821
CXXC1	764.833	0.205789	0.0270262	0.308821
SGCD	37.6852	-1.48017	0.0270306	0.308821
MECP2	2592.14	0.181259	0.0270329	0.308821
TRBV6-5	47.0078	0.825762	0.0270505	0.308821
MTX1	118.236	0.395974	0.0270533	0.308821
ZMAT2	1111.16	0.670892	0.0270644	0.308821
BUB1	52.2844	0.578671	0.0270851	0.308821
LSS	743.095	0.340096	0.0270876	0.308821
MIA3	1038.54	-0.295656	0.0270932	0.308821
GGNBP2	1255.63	-0.241897	0.0271269	0.309026
STAT1	5794.69	0.481452	0.0271455	0.309058
SH3BP5L	875.433	0.602158	0.0272647	0.310235
TNK2-AS1	69.6649	1.05234	0.0272933	0.31038
DGKZ	4513.71	0.214684	0.0273132	0.310426
SSNA1	379.441	0.366877	0.0273349	0.310492
ENSG00000272462	95.9501	-0.37123	0.0273575	0.310564
NSUN3	1236.11	1.05782	0.0273774	0.310564
HDAC2	647.091	-0.183649	0.0273986	0.310564
UFL1	867.991	-0.286303	0.0274045	0.310564
SLC22A4	254.14	0.892474	0.0274305	0.310678
SLC1A4	367.455	0.395545	0.0274533	0.310757
PRC1-AS1	13.9485	-0.765845	0.0274774	0.31085
DPM1	250.144	-0.330775	0.0275206	0.311159
ENSG00000251867	69.5456	-0.514443	0.0275544	0.31133
PSMB1	581.307	-0.23015	0.0276076	0.31133
LINC01800	4.88184	-1.32609	0.027618	0.31133
IGHA2	880.47	1.47957	0.0276221	0.31133
DPF2	784.645	0.184746	0.0276262	0.31133
RAB13	6.42812	1.26882	0.0276466	0.31133
NOL8	549.295	-0.321589	0.027647	0.31133
GYG1	883.176	0.344174	0.0276721	0.311434
HDAC10	51.1147	0.42617	0.0277108	0.311691
CHEK1	70.5264	0.347377	0.0277426	0.311809
RN7SL767P	61.2409	0.831896	0.0277531	0.311809
TRIM26	1262.11	0.152829	0.0278231	0.312416
NMNAT3	36.9872	-0.423555	0.027883	0.312909
ZNF117	285.863	-0.540558	0.0279014	0.312936
RIOK2	269.106	-0.265864	0.0279379	0.313057
ABCA5	464.691	-0.424586	0.0279441	0.313057
RPS15AP29	12.2489	-1.00558	0.0279757	0.313232
TANGO2	1211.86	0.662691	0.0280162	0.313435
ENSG00000280347	465.724	-0.480565	0.0280451	0.313435
GFOD2	312.784	0.657361	0.0280459	0.313435
LY86-AS1	19.8257	-0.815326	0.0280578	0.313435
MIR503HG	6.9827	0.936169	0.0281565	0.313837
APH1A	1988.46	0.2737	0.028163	0.313837
MARF1	5369.92	0.903341	0.028169	0.313837
ENSG00000260261	45.9681	-0.589626	0.0281701	0.313837
MRPL3	431.071	-0.291774	0.0281768	0.313837
ENSG00000283045	30.4385	-0.561668	0.0281899	0.313837
TMEM248	2013	0.174789	0.0282171	0.313962
ARMC9	6.85781	-1.15891	0.028243	0.314071
ENSG00000284292	27.0415	-0.58344	0.0282936	0.314206
FAM178B	6.10582	-0.97442	0.028309	0.314206
AMN1	139.265	-0.309568	0.0283105	0.314206
DDB1	3138.71	0.471782	0.0283283	0.314206
BAZ2A	5248.19	0.121233	0.0283406	0.314206
LINC00926	528.093	-1.10792	0.0283632	0.314206
AMACR	9.82311	-0.793116	0.0283674	0.314206
SNORA11F	18.9861	-0.639008	0.0284195	0.314315
TDRP	79.4705	-0.92474	0.0284527	0.314315
IGHV3-33	108.556	1.42413	0.0284539	0.314315
EBP	131.096	0.274327	0.0285065	0.314315
GTF2F2	188.182	-0.272619	0.0285148	0.314315
AGAP2	1448.54	0.289139	0.0285162	0.314315
ZNF81	310.149	-0.298229	0.0285353	0.314315
FCGBP	621.218	-0.792302	0.0285466	0.314315
ADAR	8826.88	0.209111	0.0285522	0.314315
AEN	670.321	0.307567	0.0285667	0.314315
CCDC183	14.722	-0.561292	0.0285671	0.314315
ELMOD2	382.804	-0.288328	0.0285921	0.314315
ANKRD36B	245.27	-0.501247	0.0285931	0.314315
ENSG00000279608	135.911	-0.494399	0.0286018	0.314315
OXR1	681.381	-0.25114	0.0286604	0.314399
RBAK	453.348	-0.409333	0.0286676	0.314399
KLRC3	46.3887	-0.979692	0.0286724	0.314399
NRIP1	1452.9	-0.454706	0.0286737	0.314399
ROCK2	796.641	-0.302835	0.0287359	0.314905
NBPF11	283.94	-0.220755	0.0287792	0.315204
ENSG00000245213	36.2466	-0.482102	0.0288134	0.31535
EMC6	124.458	0.268242	0.028842	0.31535
CRYZP1	5.8673	-1.17709	0.0288677	0.31535
ENSG00000280351	69.2987	-0.414581	0.0288886	0.31535
ARHGAP6	164.124	-0.73854	0.0288988	0.31535
FOXO3	7539.28	1.15162	0.028902	0.31535
RNA5SP195	6.68432	-0.978362	0.028919	0.31535
KLHL12	498.553	0.161725	0.0289571	0.31535
PBX3	342.424	-0.266343	0.0289614	0.31535
PEX19	611.967	0.172966	0.0289739	0.31535
NLRC5	7138.67	0.27333	0.0289795	0.31535
CLEC16A	1123.37	0.181953	0.0289928	0.31535
C1orf43	1025.54	0.26789	0.0290018	0.31535
H2AJ	135.706	-0.38025	0.0290397	0.315538
UHRF2	1588.05	-0.262312	0.0290513	0.315538
YBX3P1	4.84995	1.79758	0.0290922	0.315693
TAF1	1182.12	-0.202377	0.0290978	0.315693
SAFB2	726.819	-0.25314	0.0291317	0.315887
SENP7	1021.63	-0.352018	0.0291671	0.316
ANGEL2	764.701	-0.236547	0.0291745	0.316
NBPF8	408.579	-0.39159	0.0291923	0.316019
ERGIC2	609.825	-0.320112	0.0292465	0.316105
CLTCL1	118.187	0.855993	0.0293007	0.316105
SFPQ	5230.52	-0.246812	0.0293091	0.316105
EIF5B	529.083	-0.34315	0.0293154	0.316105
NUTM2D	34.8434	0.486544	0.0293174	0.316105
SUMO4	34.7423	-0.779241	0.0293645	0.316105
SMIM1	33.5447	1.02647	0.0293687	0.316105
TMEM109	1131.75	0.227185	0.029385	0.316105
DPP7	1765.21	0.283263	0.029431	0.316105
HMMR	15.6065	0.902987	0.0294331	0.316105
ARL8A	843.546	0.284769	0.0294367	0.316105
USP45	193.465	-0.393167	0.0294407	0.316105
SCAF1	1371.9	0.303283	0.0294552	0.316105
ENSG00000243107	28.8271	-0.604172	0.0294628	0.316105
FARSA	423.091	0.286851	0.0294693	0.316105
TRPV2	1151.46	0.540563	0.0294735	0.316105
UTP15	379.774	-0.265778	0.0294745	0.316105
TOR1A	513.029	0.296482	0.0295045	0.316253
SCARNA3	20.6824	-0.698924	0.0295498	0.316473
BMS1P4	26.0362	-0.54503	0.0295573	0.316473
SLBP	550.8	0.196288	0.0295944	0.316697
KIF24	18.7496	0.742645	0.0296154	0.316749
RAP1B	3258.4	-0.286283	0.0296426	0.316867
RPL36A	128.605	-0.412923	0.0297586	0.317726
ENSG00000271895	26.2502	-0.613091	0.0297822	0.317726
STK16	359.147	0.349053	0.0297834	0.317726
SLC25A36	1538.37	-0.346086	0.0298035	0.317726
POM121B	12.5518	-1.4699	0.0298041	0.317726
LINC00526	29.1896	0.433674	0.0298968	0.318391
ENSG00000276672	88.3528	-0.472616	0.0298989	0.318391
NOTCH2NLC	277.768	-0.414024	0.0299224	0.318438
KRT8P33	82.1873	-0.550791	0.0299536	0.318438
BMS1	327.118	-0.289737	0.0299563	0.318438
ABCC13	212.466	2.36509	0.0299684	0.318438
CLK3	1589.03	0.1855	0.0300046	0.318488
PSMD6-AS2	333.66	-0.533232	0.0300055	0.318488
KIT	50.7831	-0.576844	0.0300386	0.318666
GMFB	1145.89	-0.27048	0.0300886	0.318899
ENSG00000261490	367.435	-0.385403	0.0300931	0.318899
CIZ1	1187.72	0.274032	0.0301466	0.31915
FLAD1	357.8	0.214098	0.0301493	0.31915
ZNF19	60.3853	-0.529929	0.0301673	0.319167
DCTN3	432.956	0.213841	0.0301933	0.319271
LINC01088	11.1125	-0.983982	0.0302466	0.319274
SUCLA2	253.077	-0.236113	0.030268	0.319274
LUC7L2	687.339	-0.264849	0.0302943	0.319274
DUX4L50	12.4587	0.706202	0.0302982	0.319274
SAV1	260.624	-0.302561	0.0302987	0.319274
PRPF8	7803.54	0.127308	0.0303062	0.319274
H2BC3	21.7737	0.847154	0.0303171	0.319274
RHOT1P2	6.60046	-1.69872	0.0303241	0.319274
GYPB	124.694	1.94807	0.030375	0.31954
ZNF292	2375.1	-0.310774	0.0303819	0.31954
KIF21B	4219.4	0.236685	0.030418	0.319748
ARF3	2757.38	0.28846	0.0304518	0.319913
ENSG00000221184	30.9552	-0.720777	0.0304663	0.319913
ENSG00000228010	5.04002	-1.02314	0.0305149	0.319986
PTPRU	9.73985	1.12566	0.0305271	0.319986
MPHOSPH10	226.222	-0.395211	0.0305349	0.319986
CD8B	870.981	0.646446	0.0305533	0.319986
ERICH6-AS1	49.5317	-0.407439	0.030555	0.319986
RAD51	16.5413	0.761044	0.030612	0.320086
APMAP	2060.83	0.357297	0.0306162	0.320086
SH3BP4	63.0504	-0.526992	0.0306176	0.320086
ZNF777	356.646	0.291019	0.030635	0.320086
ZNF782	148.713	-0.443551	0.0306737	0.320086
TYW5	431.103	-0.366009	0.0306947	0.320086
ZNF860	26.754	-1.22848	0.0307001	0.320086
RNVU1-31	279.113	0.835812	0.030708	0.320086
MMP11	22.3289	-0.687431	0.0307255	0.320086
BEND5	20.999	-0.727149	0.0307279	0.320086
ENSG00000272763	13.7445	1.3648	0.030799	0.320183
CCDC66	383.927	-0.404005	0.0308078	0.320183
MCUR1P1	9.53379	-1.21132	0.0308283	0.320183
RN7SL396P	38.4366	0.8323	0.0308356	0.320183
WNK1	17598.3	0.869451	0.0308391	0.320183
ENSG00000271394	9.07173	0.774296	0.030866	0.320183
UICLM	179.498	-1.04496	0.030886	0.320183
ZDHHC24	596.971	0.236938	0.0308962	0.320183
ODR4	271.695	-0.295775	0.0308983	0.320183
LPIN2	3883.18	0.857116	0.0309006	0.320183
WIPF2	1328.98	0.185428	0.0309221	0.320237
PCNP	1424.72	-0.273242	0.0309748	0.320613
GLIS2	8.38324	1.14604	0.0310389	0.320856
ENSG00000245869	16.7109	-0.737265	0.0310441	0.320856
HCP5	1515.82	0.281992	0.0310478	0.320856
LINC02397	45.1692	-1.2234	0.031074	0.320856
BOD1L1	1677.02	-0.4448	0.0310802	0.320856
CDIPT	1028.94	0.50165	0.0311037	0.32093
MAST2	310.232	0.261798	0.0311319	0.321052
ACVR2A	338.343	-0.342407	0.0311807	0.321233
ENSG00000271959	37.2027	-0.706579	0.0311822	0.321233
LYPLA2	671.19	0.252572	0.0312163	0.32134
ZFP28	69.9398	-0.498843	0.0312346	0.32134
ENSG00000276997	6.11932	-0.955188	0.0312419	0.32134
BCLAF1	4752.66	-0.331021	0.0312831	0.321585
RFFL	1161.3	0.197004	0.0312984	0.321585
MVP	2652.14	0.295489	0.0313627	0.322076
ZNF761	117.062	-0.431356	0.0313849	0.322135
SRSF10	2927.94	-0.239814	0.031423	0.322357
KIF11	87.5521	0.592744	0.0314917	0.322893
ENSG00000272076	6.19637	-1.10965	0.0315262	0.323077
FTX	1589.6	-0.365953	0.0315873	0.323325
PARD6A	31.6297	0.401534	0.0315888	0.323325
ENSG00000287074	12.9909	-0.820528	0.031604	0.323325
ENSG00000207525	7.12991	-1.00859	0.0316164	0.323325
AKAP5	127.616	-0.668409	0.0316444	0.323327
ACKR1	22.4522	2.06701	0.0316515	0.323327
FBXO3	1409.27	-0.231659	0.0316661	0.323327
S100B	42.3445	-1.29615	0.031714	0.323481
CBWD5	114.195	-0.435611	0.0317142	0.323481
AKT1	2215.27	0.227371	0.0317375	0.323551
CYP2E1	12.4444	-0.853099	0.0317622	0.323634
FAM91A1	1623.85	-0.306678	0.0318049	0.323718
PITHD1	1387.86	1.01922	0.0318203	0.323718
GABARAPL1	1340.46	0.470891	0.0318323	0.323718
NDUFS5	69.12	-0.453319	0.0318365	0.323718
RAB30-DT	170.634	-0.367632	0.0318546	0.323734
LINC00342	629.767	-0.543307	0.0318839	0.323864
RNASET2	937.309	-0.327981	0.0319296	0.324037
RN7SL296P	18.8904	1.12251	0.0319341	0.324037
ZBTB9	138.375	0.299993	0.0319833	0.32421
ANKRD18CP	8.56015	-1.02596	0.0319968	0.32421
ARID4B	1538.92	-0.27392	0.0320327	0.32421
HERPUD2	1931.25	0.179182	0.0320328	0.32421
MKRN1	10982.8	1.15491	0.0320338	0.32421
STAT5B	3719.47	0.197409	0.0320795	0.324505
PDGFA	119.623	-0.798367	0.0321475	0.324901
SSH3	259.598	0.320029	0.0321518	0.324901
TIMM23B-AGAP6	29.9065	-0.555867	0.032261	0.325681
ENSG00000269069	42.7344	-0.587151	0.0322681	0.325681
FBXO9	1572.1	0.743434	0.0323008	0.325681
ENSG00000272468	17.4113	-1.10538	0.0323184	0.325681
STX5	593.878	0.20545	0.0323197	0.325681
ETV7	38.5892	0.996757	0.0323528	0.325681
POFUT1	629.195	0.245185	0.0323934	0.325681
HOMER2	79.42	-0.408179	0.0324025	0.325681
ENSG00000275481	34.3942	-0.674117	0.0324161	0.325681
ITPRIPL1	205.197	0.435071	0.0324355	0.325681
ENSG00000279119	4.18683	1.29069	0.0324502	0.325681
CD99P1	132.265	-0.391348	0.0324723	0.325681
TRBJ2-7	21.5471	-0.778474	0.0324733	0.325681
MIR4720	6.96822	-0.939825	0.0325059	0.325681
NOP58	790.017	-0.279043	0.0325095	0.325681
ENSG00000274422	9.70184	-1.00405	0.0325123	0.325681
ZNF875	389.696	-0.273356	0.0325188	0.325681
CD226	2987	-0.382421	0.0325489	0.325681
FBXO46	481.102	0.243517	0.032556	0.325681
IGLV9-49	8.50398	1.61135	0.0325852	0.325681
SNORD100	16.7299	-0.537766	0.0325886	0.325681
IRS1	215.874	-0.51858	0.0325946	0.325681
ENSG00000280077	85.0374	-0.550857	0.0326227	0.325795
LINC00989	453.422	-0.808568	0.0327563	0.326668
ENSG00000278740	32.3298	-0.780563	0.0327924	0.326668
MIR548E	13.5713	-0.966118	0.0327996	0.326668
CWF19L2	300.883	-0.340549	0.0328016	0.326668
GLRX5	963.723	1.2337	0.0328091	0.326668
FMNL1-DT	443.223	-0.240164	0.0328341	0.326668
ACTR1A	1213.9	0.242621	0.0328656	0.326668
LINC01619	273.8	-0.542908	0.0328852	0.326668
ABCA2	2845.95	0.407516	0.0328964	0.326668
ENSG00000272264	15.3635	-0.731398	0.0329119	0.326668
FCRL1	557.829	-1.02919	0.032918	0.326668
ENSG00000256325	10.3616	-0.810622	0.0329252	0.326668
ADGRG3	436.497	1.055	0.032948	0.326668
MRC2	115.18	1.01378	0.0329538	0.326668
ENSG00000286169	11.7662	-1.41672	0.0329603	0.326668
MCOLN1	416.667	0.809431	0.0330225	0.326697
ENSG00000275438	9.94405	-0.862687	0.0330235	0.326697
RNF4	1657.88	0.134614	0.0330404	0.326697
SNRPN	96.3571	-0.409645	0.0330464	0.326697
ENSG00000224066	62.3396	-0.479517	0.0330465	0.326697
FBXL14	464.203	0.208838	0.0331027	0.327087
VDAC1P8	32.4557	-0.583202	0.0331681	0.327184
TOMM7	333.425	-0.44064	0.033179	0.327184
PLPP3	13.0935	1.05096	0.0331887	0.327184
ECSIT	410.313	0.651106	0.033192	0.327184
ENSG00000226149	16.1109	-0.635459	0.0332193	0.327184
PML	1143.39	0.22136	0.0332246	0.327184
ENSG00000256712	50.5323	-0.545672	0.0332293	0.327184
ZNF493	401.749	-0.314022	0.0332506	0.327228
GALNT14	11.4011	1.24349	0.0333053	0.327276
ENSG00000248936	13.1602	-0.878021	0.0333128	0.327276
ENSG00000238142	42.9549	-0.543019	0.0333217	0.327276
CRYM	5.56756	-1.15367	0.0333222	0.327276
CCDC3	7.35419	-1.34217	0.0333838	0.327628
WDR89	263.675	-0.308635	0.0333915	0.327628
SYCE2	8.96804	-0.917204	0.0334327	0.327868
[truncated: 233,198+ more rows]
