# Supplementary material for: Transcriptomic analysis after SARS-CoV-2 mRNA vaccination reveals a specific gene signature in low-responder hemodialysis patients
Source: Front Immunol. 2025 Apr 30;16:1508659. doi: 10.3389/fimmu.2025.1508659 (PMC12075225; doi:10.3389/fimmu.2025.1508659)
Supplement: Supplementary file 4 [file Table4.xlsx]

## Sheet: Supplementary table 4
Hi	modules
MALAT1	M9
RN7SL1	M1
LYZ	M2
VCAN	M2
FCN1	M2
NEAT1	M9
WNK1	M1
NCOA4	M1
EPB41	M1
CXCR4	M10
SRGN	M4
TENT5C	M1
DUSP1	M6
FOS	M2
TNFAIP3	M10
SLC25A37	M1
PIP4K2A	M1
GLUL	M1
NFKBIA	M4
NAMPT	M4
OAZ1	M1
S100A9	M2
CTSB	M1
SESN3	M1
FKBP8	M1
WDR26	M1
UBB	M1
MKRN1	M1
SAT1	M4
BNIP3L	M1
PIM1	M1
RBM38	M1
MARCHF8	M1
RNF10	M1
SLC2A3	M4
TUBB1	M3
CSF3R	M6
MBNL3	M1
S100A8	M2
ADIPOR1	M1
FURIN	M1
SERPINA1	M2
BAG6	M1
R3HDM4	M1
FBXO7	M1
MTND4P12	Not.Correlated
MAFB	M4
NRGN	M3
SGK1	M4
FOXO3	M1
DCAF12	M1
RGS2	M6
STOM	M1
DUSP6	M4
BSG	M1
MARF1	M1
F13A1	M3
GSPT1	M1
PPBP	M3
CD14	M2
THBS1	M4
TRIM58	M1
BCL2L1	M1
RIOK3	M1
CEBPB	M2
MICAL2	M1
CSF1R	M2
ENSG00000277437	M3
CX3CR1	M2
PPM1A	M1
MTND2P28	Not.Correlated
C5AR1	M4
PCGF5	M1
RNF11	M1
SEC14L1	M1
ATP2B1	M4
SOCS3	M4
GPX1	M1
MAP2K3	M1
DUSP2	M10
EGR1	M6
LPIN2	M1
EIF2AK1	M1
YBX3	M1
MIR23AHG	M4
MTCO3P12	Not.Correlated
SLC11A1	M2
SLC25A39	M1
MARCKS	M4
FPR1	M2
CSRNP1	M4
CD8A	M1
MXD1	M4
CXCL8	M4
TRAK2	M1
PSME4	M1
TCP11L2	M1
YOD1	M1
KAT2B	M1
TTN	M9
ACSL1	M4
PER1	M10
MTCO2P12	Not.Correlated
IGHM	M5
STAB1	M2
DMTN	M1
PNPLA2	M1
NABP1	M4
GUCD1	M1
RGS18	M3
HIF1A	M10
MTCYBP18	Not.Correlated
RPS2P5	M7
HLA-DQB1	M5
TLR2	M4
LRRC25	M2
PIM3	M4
ARHGEF12	M1
PTAFR	M2
PPP1R15A	M4
PDE4D	M10
SEC62	M1
MPP1	M1
HPS1	M1
PFKFB3	M4
UBE2H	M1
FOSB	M4
SLC4A1	M1
IGKC	M7
MNDA	M2
DDIT4	M10
XPO7	M1
TRIB1	M4
CEBPD	M2
MS4A6A	M2
ERAP2	M1
CAVIN2	M3
ALAS2	M1
KLF4	M2
CNPPD1	M1
RHOB	M2
TYMP	M2
CD69	M10
CD300E	M4
TREM1	M4
CPEB4	M1
IGHA1	M7
PDE4B	M10
SNX3	M1
DYSF	M2
SCARNA5	M5
GUK1	M1
PLBD1	M2
PSMF1	M1
RNU4-2	M1
ETS2	M4
SPARC	M3
CAMK4	M9
FAM117A	M1
MTATP6P1	Not.Correlated
MEFV	M2
UBE2O	M1
TNS1	M1
TSPO	M2
BCL6	M4
ZER1	M1
MXI1	M1
SNORD17	Not.Correlated
PTGS1	M3
FCGR2A	M2
ITGA2B	M3
USP12	M1
CDKN1A	M4
GCA	M2
DCUN1D1	M1
ANPEP	M6
RASGEF1B	M4
UBXN6	M1
NLRP3	M4
SPON2	M3
FAM210B	M1
YPEL3	M1
AQP9	M6
GYPC	M1
CCR1	M4
SLC2A1	M1
MMD	M3
CD83	M4
ASCC2	M1
FECH	M1
CLU	M3
SIAH2	M1
VNN2	M6
PTGS2	M4
PLP2	M2
FBXO9	M1
PRKAR2B	M3
MTND5P11	Not.Correlated
SLC7A5	M1
GABARAPL2	M1
CCR2	M2
METRNL	M4
PPIF	M4
STRADB	M1
TLR8	M2
SECTM1	M2
CREG1	M1
UBAP1	M1
JUN	M7
MS4A7	M2
IFITM2	M6
CYP1B1	M2
MIR223HG	M8
TFDP1	M1
PLAUR	M4
SLC1A5	M1
RANBP10	M1
HLA-DQA1	M5
OAZ2	M1
ITGB3	M3
RNF144B	M2
UBE2B	M1
C9orf78	M1
FAM214B	M1
RALBP1	M1
NR4A2	M10
IL1B	M4
SNCA	M1
OPTN	M1
SPECC1	M1
FAM104A	M1
SLC24A4	M2
ZNF385A	M2
IGSF6	M2
SH3BGRL2	M3
HMOX1	M2
FOXO4	M1
MMP25	M6
SNORA73B	M5
HLA-H	M5
MAP3K7CL	M3
LTF	M8
PNP	M1
GZMH	M1
RAB2B	M1
NIBAN2	M2
RNF123	M1
GBP1	M1
MS4A1	M5
ZRANB1	M1
LILRB3	M2
GATA2	M1
SAMSN1	M10
LGALS3	M1
HLA-DRB5	M5
NR4A1	M4
CLEC12A	M2
ISCA1	M1
RALGPS2	M5
RAB27B	M3
PITHD1	M1
DUSP5	M10
ICAM1	M4
C3AR1	M2
CXCL16	M4
NATD1	M1
JCHAIN	M7
IER3	M4
ENC1	M10
TPGS2	M1
LILRA5	M2
CRISPLD2	M2
NCF1	M2
S100A11	M2
SIRPB1	M2
NPRL3	M1
BAG1	M1
SIGLEC10	M2
FCER1G	M2
NFIL3	M4
ANK1	M1
PADI2	M2
CD8B	M1
DNAJB2	M1
MTCO3P22	M3
CEBPA	M2
MED25	M1
NSUN3	M1
RPS26	M3
NFE2	M1
PELATON	M2
CFD	M2
TRGC2	M1
MPIG6B	M3
BCL3	M4
PRDX2	M1
PF4	M3
GCLC	M1
CCL4	M4
BPGM	M1
CREB5	M2
PAX5	M5
ENSG00000279166	M9
FCAR	M4
P2RY13	M2
CUTALP	M1
CHPT1	M1
C2orf88	M3
EGR3	M4
CARM1	M1
EIF1B	M1
ALDH2	M2
NFKBID	M4
GIMAP8	M2
ABCA1	M4
POLL	M1
MSRB1	M2
CDC34	M1
GZMK	M1
STEAP4	M6
LIMK2	M6
E2F2	M1
RPIA	M1
LILRA6	M2
ZNF331	M10
FCGR3B	M6
CXCR2	M6
CASTOR2	M1
CA2	M1
ABCC4	M1
SH2D1B	M3
MTND4LP30	M3
MGAM	M6
RGCC	M4
CHRM3-AS2	M5
PINK1	M1
FCGR2C	M2
TSPAN5	M1
OAS1	M2
MFAP3L	M3
CD163	M2
LMNA	M4
HDC	M1
APOBEC3A	M6
ELL2	M1
NFIX	M1
RNF14	M1
ADAMTSL4	M2
KLRG1	M1
PDE5A	M3
TMEM63B	M1
TNFSF10	M2
OSCAR	M2
CD79A	M5
PADI4	M2
ODF3B	M2
GLT1D1	M2
TAL1	M1
MTND1P23	Not.Correlated
SPTB	M1
CISH	M2
H1-0	M8
BANK1	M5
LYL1	M1
CXCR2P1	M3
CMKLR1	M1
CLC	M1
FAXDC2	M1
PHACTR1	M4
SRRD	M1
FCGBP	M5
IGHA2	M7
TNFRSF13C	M5
YIPF6	M1
VASH1	M2
NCAM1	M3
TAMALIN	M10
OSM	M4
IGHG1	M7
BST1	M2
BASP1	M6
SIGLEC14	M2
ARRDC4	M4
IFITM3	M1
CDKN1C	M2
CD300LB	M4
CD151	M3
RTN1	M2
BCL2A1	M4
NPL	M1
HAGH	M1
C19orf38	M2
RGS1	M10
CCL3	M4
AIF1	M2
ABCC3	M3
DDX3Y	M11
IL1RAP	M4
ASPH	M4
PID1	M2
ZNF703	M2
B3GAT1	M1
SLC37A2	M2
LTBP1	M3
MGLL	M3
ZMAT1	M9
FPR2	M6
SCARNA21	Not.Correlated
NCF1C	M2
UBALD1	M1
CD22	M5
DPM2	M1
MTRNR2L12	Not.Correlated
NIBAN3	M5
SIGLEC9	M2
STON2	M3
IGF2BP2	M1
RNY1	M1
AFF3	M5
S100A12	M2
ALDH5A1	M1
VEGFA	M4
JUP	M2
TBC1D22B	M1
EGR2	M4
NID1	M2
FAM13A	M9
IFI6	M1
KCNE3	M2
FCRL1	M5
XK	M1
ATP2B1-AS1	M4
DAB2	M3
GLRX5	M1
TSPAN33	M3
FBN2	M2
CISD2	M1
SLC14A1	M1
MBOAT2	M1
IFIT2	M1
TP53INP2	M10
GID4	M1
LUCAT1	M4
ARHGEF10L	M2
GAS2L1	M3
NAPSB	M5
COL18A1	M5
G0S2	M4
LINC00926	M5
B3GNT5	M4
AGAP1	M3
SCARNA7	M5
MYCL	M2
PAQR8	M2
RPL27	Not.Correlated
DNAJA4	M1
ST6GALNAC4	M1
OSBP2	M1
CREM	M10
CTTN	M3
USP9Y	M11
IL1RN	M4
PHLDA1	M4
LINC00989	M3
TMCC2	M1
GNAZ	M3
POU2AF1	M5
CLEC4E	M2
RNU4-1	M1
TMEM176B	M1
IFI44L	M1
KDM5D	M11
S1PR3	M2
ARL4A	M1
LRRC37A4P	M5
SMOX	M1
GMPR	M1
JDP2	M2
CTLA4	M1
AATBC	M2
ELOVL7	M3
PHOSPHO1	M1
KIAA1671	M1
TMEM204	M1
BLVRB	M1
TBCEL	M1
TNF	M4
MAFF	M10
THBD	M4
RUBCNL	M5
UTY	M11
ADAM28	M5
ENSG00000271204	M9
RPS4Y1	M11
PDK4	M1
HERC2P2	M5
ACRBP	M3
DNM3	M3
A2M-AS1	M9
SNORD15B	M7
IGHD	M5
PGM2L1	M1
FMN1	M4
MTCO2P22	M3
FADS2	M3
MCOLN1	M1
SLC16A1	M1
CXCR5	M5
SCARNA6	M5
DUSP8	M10
TXLNGY	M11
PTMS	M1
TESC	M1
CA1	M1
ENSG00000285106	M9
PBX1	M1
B3GNT7	M10
PRKY	M11
PROK2	M6
PCTP	M1
DDX11	M7
LGALSL	M3
CMPK2	M1
WASH8P	M3
HLX	M2
ACSL6	M1
DGAT2	M6
SLC6A8	M1
ERMAP	M1
SLC45A3	M1
CYP27A1	M2
CTDSPL	M3
NAIP	M2
MYLK	M3
BLK	M5
RN7SL4P	M1
BEST1	M6
LINC02384	M1
CCDC141	M9
SELENBP1	M1
ARPIN	M11
CD24	M8
ADGRE3	M6
CD180	M2
PAX8-AS1	M1
C17orf107	M4
HSPA1A	M2
SELP	M3
ENSG00000279602	Not.Correlated
PLD4	M5
DSC2	M2
FLVCR2	M2
GPBAR1	M2
TREML1	M3
ADGRG3	M6
MTND6P4	M3
FHIT	M9
FAM30A	M5
GNG7	M5
NAB2	M4
JAM3	M3
AATK	M2
ALDH1A1	M2
CXCR1	M6
MPO	M8
IGHG2	M7
LIN7A	M2
HEMGN	M1
XRRA1	M1
LINC01619	M9
GFI1B	M3
SLC38A5	M1
RTKN2	M1
CPNE5	M3
MME	M6
PDGFRB	M11
NSG1	Not.Correlated
QPCT	M2
IFI30	M2
PLEKHG1	M5
ISG15	M1
EREG	M4
IFIT3	M1
SMG1P5	M1
GPR15	M1
MYL9	M3
NPDC1	M1
MMRN1	M3
ANKRD9	M1
SNORD3A	M6
MS4A3	M8
TMOD1	M1
ENSG00000237550	M7
CLEC10A	M2
NLRC4	M2
HIC1	M10
NIPAL2	M3
MKI67	M8
PKHD1L1	M3
RNVU1-31	Not.Correlated
DUSP4	M10
RSAD2	M1
DEFA3	M8
ENSG00000188897	M6
KDM7A-DT	M1
COBLL1	M5
CYP4F3	M6
LGALS2	M2
TREML2	M6
CENPK	M1
CLN8-AS1	M1
HBEGF	M4
ITGB5	M3
CDA	M2
LINC01934	M9
HCAR3	M4
GPR146	M1
HSPA7	M2
PCDH9	M5
ENSG00000279838	M4
MIR222HG	M4
IL12RB2	M1
TMEM121B	M2
SDK2	M5
TMTC1	M2
AREG	M10
PI4KAP1	M3
VNN3	M6
ENSG00000236304	M3
FCER2	M5
TUBB6	M4
CCL3L3	M4
SWT1	M1
ASGR2	M2
BEND2	M3
SLC22A4	M1
NEDD4L	M1
CDCA7L	M5
ADM	M6
SLC22A23	M1
BNC2	M11
SNORD89	Not.Correlated
ASAP2	M3
ABLIM3	M3
FFAR2	M6
LCN2	M8
GUCY1B1	M3
TNFAIP8L2	M2
SIGLEC1	M1
FCRL5	M5
CRIP2	M5
PCSK6	M3
LAG3	M1
MIR181A1HG	M4
ATF3	M4
ELOVL6	M1
IGLC2	M7
NR4A3	M10
ENSG00000254614	M3
GNG11	M3
MMP9	M6
PEAR1	M3
U2AF1	M4
BCL7A	M5
REXO2	M1
RPL13P12	M5
PF4V1	M3
MDGA1	M5
TNFSF4	M3
H1-5	M8
GPR27	M2
KCNJ15	M6
TCL1A	M5
RAB20	M4
WLS	M2
BMP6	M3
PDZK1IP1	M1
TNFRSF10C	M6
IGLV2-14	M7
VNN1	M2
SIK1B	M10
ENSG00000286786	M9
ABCA13	M8
IRAG1	M2
CXCL2	M4
PEAK3	M2
ITSN1	M1
GP1BA	M3
KLRA1P	M1
CCDC144B	M4
BAIAP3	M5
ELAPOR2	M3
EMP1	M4
SYNM	M1
OSBPL10	M5
PIP5K1B	M1
CD79B	M5
IGHV3-30	M7
CELSR1	M5
TSPAN9	M3
CXCL5	M3
AFF2	M8
P2RY12	M3
TMEM176A	M1
ENSG00000174171	M3
CSTA	M2
MMP8	M8
KLF5	M4
GPR162	M2
LRRC4	M6
SNORD3B-2	M3
CEACAM8	M8
ESAM	M3
ERMN	M9
MRAS	M2
NOCT	M10
GP9	M3
OLIG1	M2
ARHGAP6	M3
FCRLA	M5
UICLM	M2
BPI	M8
BTBD19	M4
KLRC1	M5
ZFY	M11
SLC46A2	M2
FCGR1A	M2
CES1	M2
RILP	M1
ENSG00000250138	M8
ENSG00000251194	M4
HSPA6	M2
EGF	M3
PLA2G7	M2
SLC16A10	M7
KCNJ2	M6
SNORD13	M5
RNASE2	M8
LINC00944	M1
LRG1	M6
CPAMD8	M3
IGHV3-23	M7
ASCL2	M2
CNKSR2	M5
DENND5B	M5
HRH4	M1
VWF	M3
ZNF683	M1
NECTIN2	M2
LRP3	M2
RN7SKP255	Not.Correlated
IGKV3-20	M7
POU5F2	M9
MSR1	M2
MTARC1	M2
DNAJC6	M1
PROS1	M3
FCRL2	M5
OR2W3	M1
ENSG00000280407	M4
ENSG00000279433	M4
CCNJL	M6
ALOX12	M3
TLR10	M5
CD19	M5
IL1R1	M4
NLRP2	M1
SDC4	M4
LINC02432	M1
FAM157C	M6
IL1R2	M4
CDC42EP1	M1
CLEC5A	M4
CFH	M1
RNVU1-28	M7
RHOBTB1	M3
SEC14L2	M10
ENSG00000249790	M1
IL1RL1	M1
SNX22	M5
HBB	M1
IGF2BP3	M3
DRAXIN	M11
HCAR2	M4
EPB42	M1
PKD1P5	M3
XIST	Not.Correlated
NT5E	M5
CDC42BPA	M1
LIPN	M4
IGKV4-1	M7
IGHG3	M7
TNFRSF8	M2
AK5	M5
ADAMTSL4-AS2	M6
SLFN14	M1
ENSG00000261026	M4
CCDC144A	M1
IGLC3	M7
PCDH1	M3
RRM2	M8
MERTK	M2
EPB41L4A	M1
KIR3DL1	M11
LRRN3	M7
ENSG00000277203	M6
DOCK4	M2
HMBS	M1
HLA-DRB6	M5
CCR12P	M5
P2RY2	M2
CYSTM1	M1
TMEM158	M1
TSPAN13	M5
ENSG00000225178	M7
H3C2	M8
COL19A1	M5
KRT1	M1
ENSG00000279432	M9
EPHA1	M5
EIF1AY	M11
TBXA2R	M3
TOP2A	M8
STIL	M1
MFSD2B	M1
HLA-DQB2	M3
AZU1	M8
ANKDD1A	M4
SLC4A10	M5
ENSG00000283994	M9
TRPM6	M6
IGKV1-5	M7
ENSG00000236525	M9
KANK2	M1
RNU5A-1	M1
SPIB	M5
MCEMP1	M2
ENSG00000287979	M1
COLGALT2	M3
H3C8	M8
TGM2	M1
ZNF154	M5
ENSG00000273320	M6
EDAR	M5
PDGFA	M3
ALPL	M6
EBF1	M5
HLA-DQA2	M5
ENSG00000253372	M10
FAM153A	M9
IFIT1	M1
CCRL2	M4
TRBV28	Not.Correlated
OR52K3P	M2
GSTM4	Not.Correlated
SEC14L5	M3
U2AF1L5	M1
SMIM5	M1
ZMYND15	M4
C4orf50	M1
CLTCL1	M8
ASPM	M1
OLFM4	M8
MZB1	M7
NRG1	M2
IFIT1B	M1
PLD6	M1
LINC02908	M2
VSTM1	M2
CYP4F22	M1
LYNX1	M2
TFPI	M3
KNDC1	M2
FSTL1	M3
TCN1	M8
ASTL	M4
LAMA5	M5
CCL4L2	M4
CHI3L1	M8
SNORA54	M5
BLNK	M5
CTSL	M4
TKTL1	M8
C3	M2
ENSG00000268555	M1
IGHV3-7	M7
PCYT1B	M3
ENSG00000249138	M4
IGKV3-11	M7
GP6	M3
CTNNAL1	M1
GATA1	M1
CEACAM1	M8
CR2	M5
CMTM5	M3
LINC02273	M1
MYBL2	M8
MTRNR2L8	Not.Correlated
CRISP3	M8
RAB6B	M3
TPTEP1	M3
H2BU1	M1
IGHV3-21	M7
MTATP8P1	Not.Correlated
SNORA12	M5
HBA2	M1
ARL17A	M1
ENKUR	M3
CLIC2	M1
BBOF1	M1
H2AC14	M8
MRC2	M1
AHSP	M1
AVPI1	M10
CAMP	M8
HERC2P3	M1
COL5A3	M1
MYOM2	M11
KREMEN1	M6
ADORA2A	M4
LINC00278	M11
FZD5	M1
PNMA3	M1
TRGV9	M7
TNFRSF21	M10
ENSG00000270127	M5
ANXA3	M8
SNORD3B-1	M6
GGTA1	M3
CEACAM4	M2
ELANE	M8
NOG	M5
ENSG00000245552	M1
FZD2	M2
NUAK1	M1
TPPP3	M2
ENSG00000273295	Not.Correlated
N4BP3	M5
FCGR1B	M2
KIR3DL2	Not.Correlated
GASK1B-AS1	M2
ENSG00000262202	Not.Correlated
MS4A14	M2
WASF3	M3
MSC-AS1	M1
KIF19	M1
ANKRD36BP2	M1
MTRNR2L1	Not.Correlated
TEKT4P2	M3
SOX6	M1
SH3TC2	M3
RGL4	M8
KLRC4-KLRK1	M11
FAT4	M3
MARCHF3	M1
TMEM40	M3
EPHB1	M6
CD300H	M2
EPHB2	M2
DACT1	M5
PLK2	M10
ENSG00000276900	M4
CXCL1	M4
FLACC1	M1
MSRB3	M3
TMEM272	M5
MS4A4A	M2
CEACAM3	M6
ENSG00000261222	M2
RPH3A	M2
MAILR	M4
SYNPO	M5
RNF182	M1
ASGR1	M2
TNFRSF12A	M4
TLCD4	M1
MTND4P24	Not.Correlated
FAM20A	M4
BTG1P1	M9
SAMD14	M3
NEFL	M1
PTX3	M4
NEIL3	M1
PTCRA	M3
ENSG00000234389	M9
ENSG00000287958	Not.Correlated
LARGE2	M5
SH3PXD2B	M2
LEF1-AS1	M5
NAP1L4P1	M4
MSC	M1
TUBB2A	M1
ENSG00000275888	M4
IGHV3-33	M7
CLEC17A	M5
UBXN10	M1
KRT17P8	M9
TMEM86B	M1
SEZ6L	M2
C14orf132	M3
MN1	M4
SAPCD2	M1
NRP1	M2
KLRC2	M11
BEGAIN	M1
TPPP	M5
RUNDC3A	M1
LARGE1	M5
KIR3DX1	M1
EEF1A1P3	M9
TDRP	M3
KLRC4	M11
CHST13	M2
RNU5F-1	M3
RNU5B-1	M1
LRP6	M5
PGLYRP1	M8
IGLV3-1	M7
LINC02884	M3
HLA-J	M1
DSC1	M5
MEG3	M2
ITGA9	M8
IGHV3-15	M7
HES4	M2
RTCA-AS1	M1
AQP10	M3
TFR2	M1
PTPRF	M1
ENSG00000261208	M11
IGKV3-15	M7
CLDN5	M3
PDE2A	M1
CXCL3	M4
SLC22A17	M5
RGS6	M1
PARD3	M3
GAS2L3	M4
IFNG-AS1	M9
PANX2	M6
ICOSLG	M3
CEACAM6	M8
S100P	M6
ENSG00000273837	M2
NRIP3	M4
DDX11L10	M3
OVCH1-AS1	M5
SPRY2	M4
SPX	M3
IGHV5-51	M7
ENSG00000270681	M10
MYRF	M1
KLHL14	M5
C1QA	M1
PDE3A	M3
ENSG00000225936	M3
KIR2DL3	M11
SCYL2P1	M1
WDR11-AS1	M3
BCORP1	M11
DGKK	M11
SLAMF8	M2
ENSG00000258082	M6
SCN3A	M5
SEPSECS-AS1	Not.Correlated
SLC2A5	M8
KIR2DL1	M11
DHRS9	M1
ENSG00000273824	M1
CD248	M7
KRT72	M3
SLC1A7	M3
ADAM23	M1
TYMS	M8
IGLV2-23	M7
PKD1P2	M1
IGLV3-21	M7
MYCT1	M3
ENSG00000285799	M11
KIR2DS4	M3
RNF152	M1
CHIT1	M8
LINC00987	M9
TRIM10	M1
ENSG00000224745	M9
GPR55	M7
PLVAP	M1
GDF7	M5
BOK	M3
ENSG00000260401	M2
IGHV1-18	M7
PTPRK	M5
LAMB3	M4
RAP1GAP	M1
GNAL	M3
IGHV4-39	M7
GPR52	M9
KRT73	M3
CALD1	M3
ENSG00000269902	M4
GPR84	M4
AKAP6	M5
ENSG00000282572	M6
HLA-K	M11
DEFA4	M8
ESPN	M1
FBLN2	M5
TNFSF9	M10
DPY19L1P1	M1
SERINC2	M2
SERPINB2	M4
ENSG00000274370	M4
TNK2-AS1	M1
PARM1	M5
DYRK3	M1
LINC02915	M3
PTGER3	M1
TRGV4	M1
XCL2	M1
GCOM1	M3
ENSG00000285774	M3
AVPR1A	M3
IGHG4	M5
IGLV1-40	M7
FOSL1	M4
SERPING1	M1
ERRFI1	M1
IGHV3-74	M7
ENSG00000275210	M4
HP	M8
RETN	M8
TRBV29-1	Not.Correlated
MIF-AS1	Not.Correlated
ENSG00000278212	M3
COL4A4	M5
OLFM2	M2
IGHV1-2	M7
ENSG00000230735	M9
OLFM1	M2
CCL3-AS1	M1
MTUS1	M5
TTTY14	M11
PRNCR1	M9
ITGAD	M1
VEPH1	M3
ENSG00000251682	M9
ARG1	M8
IGHV3-48	M7
SLC7A8	M7
ENSG00000227920	M5
CD200	M5
ENSG00000257764	M2
MPL	M3
TNPO1P1	M9
FAM133DP	M9
MICU3	M5
ABCG2	M1
TFCP2L1	M5
IGHV4-34	M7
KLF1	M1
ENSG00000274767	M1
VIL1	M3
SYTL4	M3
OLR1	M8
CLEC1B	M3
CATIP-AS1	M6
IGHV4-59	M7
SPOCD1	M3
IGLV1-44	M7
DNAJB5	M4
ENSG00000218809	M4
RPL7AP64	M2
KLRC3	M11
GTF2H2B	M11
EFNA5	M3
CALHM6	M2
TRDV1	M1
ENSG00000260517	M9
B4GALNT3	M11
WASH5P	M1
HBA1	M1
MANSC1	M6
ADRA2A	M3
C2orf27A	M3
ADAMTS5	M2
LIX1-AS1	M5
C1orf116	M1
LOXHD1	M8
DDX11L2	M1
ENSG00000260078	M6
ABCB4	M5
RPL10P9	M7
MARCO	M2
CCDC163	M3
COL4A3	M5
DPYSL4	M7
KCNH8	M5
ADRB1	M1
IGLV1-47	M7
FAM157A	M6
CNTNAP2	M5
IGLV3-25	M7
FRMD4A	M1
FHDC1	M1
THBS1-IT1	M4
TK1	M1
GSTM3	Not.Correlated
ENSG00000286076	M6
FAM106A	M3
ENSG00000268903	M6
MIR3945HG	M4
IGLV2-11	M7
CCNL2P1	M9
VSIG4	M2
ENSG00000276216	Not.Correlated
SLC6A9	M1
CABP5	M3
CACHD1	M7
ANLN	M8
PLAU	M4
PCSK1N	M1
GREM2	M1
LINC00494	M5
MAK	M6
MAP1B	M3
RBPMS2	M3
SDC2	M4
ENSG00000273272	M6
TREML3P	M1
GFRA2	M2
ENSG00000256148	M5
TRGV2	M1
LINC00211	M6
LINC02397	M5
ENSG00000254826	M4
CLEC6A	M2
MIR3648-1	M3
ENSG00000265401	M1
PRUNE2	M8
PRSS57	M8
MTND5P32	M4
SLC38A11	M5
RN7SKP230	Not.Correlated
ANKRD22	M1
IGHV3-11	M7
TRDV2	Not.Correlated
NTSR1	M2
ABALON	M1
SEMA6B	M4
ENSG00000261253	M3
LIPC	M3
FOLR3	M2
IGHV1-46	M7
SPTA1	M1
LINC01094	M1
IGLV3-19	M7
ETV7	M1
LDHD	M2
ENSG00000264063	M3
LZTS1	Not.Correlated
CEBPE	M8
GYPB	M1
CTSG	M8
STYK1	M1
ZNF727	M5
RASA3-IT1	M9
ARHGEF35-AS1	M5
TNFAIP6	M4
HTATSF1P2	M2
FPR3	M2
TCL6	M5
ENSG00000248503	M1
SOWAHD	M2
TRBV4-2	M3
USP32P1	M1
ATOH8	M3
ENSG00000268119	M1
RN7SL368P	M4
GPLD1	M1
ENSG00000259600	M4
CDH1	M1
CYP4F29P	M3
DBNDD1	M5
ENSG00000260197	M11
MTCO1P40	Not.Correlated
GPX1P1	M6
LINGO2	M11
FBN1	M8
HBM	M1
APOBEC3B	M3
PLXNB3	M3
ENSG00000269981	M6
SLC7A11	M4
NRARP	M4
SLC8A3	M3
PPFIA4	M8
DSP	M5
S100B	M3
SGCD	M11
CCL2	M4
ALG1L13P	M6
RNASE3	M8
SIK1	M4
KCNMA1	M1
RIPOR3	M1
ENSG00000213279	M9
KRT23	M6
MACROD2	M5
ANKRD18A	M8
ABCC13	M1
ENSG00000279942	M5
ATP6V0CP4	M1
LRRC32	M10
DNAH10	M8
SLCO4A1	M10
ENSG00000258101	M6
B4GALNT4	M1
ENSG00000268240	M6
GPAT2	M1
CASP5	M6
SMIM1	M1
ENSG00000286288	M6
GFPT2	M1
IGHV2-5	M7
SHISA4	M1
KIF28P	M3
TROAP	M1
ANKRD20A11P	M3
TBC1D27P	M5
PRKG1	M3
NRIR	M1
YPEL4	M1
IGKV2-30	M7
RCAN2	M1
HTR6	M1
DPCD	M1
TRAPPC3L	M3
PRSS21	M8
TRBV5-6	M1
IGKV1-9	M7
PCDHGA10	M11
CNTNAP3	M6
NAMPTP1	M4
NFIB	M3
TTTY10	M11
NRCAM	M5
ENSG00000286640	M3
LINC02086	M1
TRBV30	M1
OTOF	M1
ID1	M4
NPIPA5	M1
MTCYBP35	Not.Correlated
RNY3P1	M1
ALPK2	M1
SERPINB10	M8
HERC2P10	M5
ABO	M1
SLPI	M8
ANOS2P	M11
VWDE	M6
LINC01270	M6
LINC02520	M5
ENSG00000258820	M6
ERG	M8
ENSG00000287670	M1
MTCYBP23	M4
IGKV1-16	M7
VPREB3	M5
F3	M4
ENSG00000266302	Not.Correlated
KCND3	M3
ENSG00000260816	M9
ENSG00000261349	M5
PTP4A2P2	M3
RHD	M1
PLEK2	M1
MTND5P10	Not.Correlated
MTRNR2L10	Not.Correlated
INHBA	M8
ENSG00000235151	M10
IFI27	M1
ENSG00000249456	M1
ENSG00000276758	M2
VWCE	M1
AKT3-IT1	M9
LINC01001	M6
NETO1	M5
IGHV3-49	M7
CR1L	M1
IGFBP2	M3
SNAI1	M4
SNORA74B	M1
ENSG00000232891	M5
SLC26A8	M6
IGHV3-53	M7
RNF175	M1
PRTN3	M8
FN1	M1
ZNF860	M5
ENSG00000267769	M1
IGHV1-3	M5
UGT8	M5
ENSG00000230202	Not.Correlated
IGLV2-8	M7
LPL	M1
SLC22A16	M8
CA3-AS1	M1
BCAM	M1
KEL	M1
THNSL2	M1
PI3	M6
PPARG	M4
TRBV13	M7
ARHGEF37	M1
MTND6P3	M3
MYL4	M1
PGM5	M2
GSDMA	M1
TNFRSF13B	M5
TRAV24	Not.Correlated
CXCL10	M1
IGHV3-43	M7
DIAPH3	M1
TMEM255A	Not.Correlated
CMTM2	M6
ZNF890P	Not.Correlated
PLIN5	M6
RN7SKP283	M4
C1QB	M1
KCNG1	M5
IGKV1-27	M7
GYPE	M1
ARMC3	M3
ADARB2	Not.Correlated
PLIN4	M6
SMIM24	M1
ENSG00000283633	M3
